# Supplementary material for: Triclosan changes community composition and selects for specific bacterial taxa in marine periphyton biofilms in low nanomolar concentrations
Source: Ecotoxicology. 2020 Jul 13;29(7):1083–94. doi: 10.1007/s10646-020-02246-9 (PMC7427700; doi:10.1007/s10646-020-02246-9)
Supplement: Supplementary file 2 — Supplementary Table 3 [file 10646_2020_2246_MOESM2_ESM.xlsx]

## Sheet: Title Journal Authors
Supplementary Table 3
Article title:	Triclosan changes community composition and selects for specific bacterial taxa in marine periphyton biofilms in low nanomolar concentrations
Journal Name:	Ecotoxiciology
Author names:	Eriksson Karl Martina1*, Sanli Kemalb1, Nilsson Rickard Henrikb, Eiler Alexanderc, Corcoll Nataliab, Johansson Carl Henrikb, Backhaus Thomasb, Blanck Hansb and Kristiansson Erikd
Affiliation a	a Chalmers University of Technology, Department of Mechanics and Maritime Sciences, Gothenburg, Sweden
Affiliation b	b University of Gothenburg, Department of Biological and Environmental Sciences, Gothenburg, Sweden
Affiliation c	c Uppsala University, Department of Ecology and Genetics, Uppsala, Sweden
Affiliation d	d Chalmers University of Technology, Department of Mathematical Sciences, Gothenburg, Sweden
*Corresponding author:	K. Martin Eriksson
E-mail address:	martin.eriksson@chalmers.se
Joint first Authorship	1These authors contributed equally to this work.

## Sheet: Low (3.16 nM)
OTU	Regression coefficient (log2)	p-value	FDR	Annotation	Phylum	Class	Order	Family
OTU.88	-6.6749275580791	6.51412893856517e-13	1.0741798619694e-09	Cellular organisms;Bacteria;Proteobacteria;Alphaproteobacteria;Rhizobiales;Rhodobiaceae;Rhodobium	Proteobacteria	Alphaproteobacteria	Rhizobiales	Rhodobiaceae
OTU.78	-3.33032217312318	2.26212768019512e-10	1.86512427232088e-07	Cellular organisms;Bacteria;Proteobacteria;Alphaproteobacteria;Rhodobacterales;Rhodobacteraceae;Octadecabacter	Proteobacteria	Alphaproteobacteria	Rhodobacterales	Rhodobacteraceae
OTU.27	7.41104728691057	2.29760677365537e-09	1.2629178565859e-06	Cellular organisms;Bacteria;Verrucomicrobia;Verrucomicrobiae;Verrucomicrobiales;Rubritaleaceae	Verrucomicrobia	Verrucomicrobiae	Verrucomicrobiales	Rubritaleaceae
OTU.64	-3.43025343632712	8.25187250905314e-08	3.40183444185716e-05	Cellular organisms;Bacteria;Proteobacteria;Alphaproteobacteria;Rhizobiales;Rhodobiaceae;Rhodobium	Proteobacteria	Alphaproteobacteria	Rhizobiales	Rhodobiaceae
OTU.1071	-5.78884309925274	1.76024935406862e-07	5.80530236971831e-05	Cellular organisms;Bacteria;Proteobacteria;Alphaproteobacteria;Rhizobiales;Rhodobiaceae;Rhodobium	Proteobacteria	Alphaproteobacteria	Rhizobiales	Rhodobiaceae
OTU.3	-2.69553378185098	3.26728918586016e-07	8.97959977913899e-05	Cellular organisms;Bacteria;Candidate division Parcubacteria	Candidate division Parcubacteria	unknown	unknown	unknown
OTU.225	-2.82631899010639	2.06996448282216e-05	0.00487624490310535	Cellular organisms;Bacteria;Proteobacteria;Alphaproteobacteria;Rhodobacterales;Rhodobacteraceae	Proteobacteria	Alphaproteobacteria	Rhodobacterales	Rhodobacteraceae
OTU.152	3.16172163378993	4.35245692998042e-05	0.00897150184692214	Cellular organisms;Bacteria;Actinobacteria;Acidimicrobiia;Acidimicrobiales	Actinobacteria	Acidimicrobiia	Acidimicrobiales	unknown
OTU.192	-2.64615717374471	5.69447540092366e-05	0.0104335443734701	Cellular organisms;Bacteria;Proteobacteria;Alphaproteobacteria;Rhodobacterales;Rhodobacteraceae	Proteobacteria	Alphaproteobacteria	Rhodobacterales	Rhodobacteraceae
OTU.651	-2.56278414851689	0.000113155413766734	0.0172322891689561	Cellular organisms;Bacteria;Candidate division Parcubacteria	Candidate division Parcubacteria	unknown	unknown	unknown
OTU.404	-6.59387472377647	0.000114951595426632	0.0172322891689561	Cellular organisms;Bacteria;Proteobacteria;Alphaproteobacteria;Rhizobiales;Rhodobiaceae;Rhodobium;endosymbiont of Chlamys farreri	Proteobacteria	Alphaproteobacteria	Rhizobiales	Rhodobiaceae
OTU.206	-4.6156352919244	0.000165491739529779	0.0227413232070504	Cellular organisms;Bacteria;Proteobacteria;Gammaproteobacteria;Thiotrichales;Thiotrichaceae;Thiothrix	Proteobacteria	Gammaproteobacteria	Thiotrichales	Thiotrichaceae
OTU.307	-4.45742747838516	0.000372207786130333	0.0472131261022245	Cellular organisms;Bacteria;Proteobacteria;Alphaproteobacteria;Rhodobacterales;Rhodobacteraceae	Proteobacteria	Alphaproteobacteria	Rhodobacterales	Rhodobacteraceae
OTU.182	6.61604324661023	0.000591678742587046	0.0696913033232885	Cellular organisms;Bacteria;Verrucomicrobia;Opitutae;Opitutales;Opitutaceae;Unknown Opitutaceae genus	Verrucomicrobia	Opitutae	Opitutales	Opitutaceae
OTU.168	2.54273932693795	0.00143503984182498	0.157758713277959	Cellular organisms;Bacteria;Proteobacteria;Alphaproteobacteria;DB1-14	Proteobacteria	Alphaproteobacteria	unknown	unknown
OTU.121	3.04283412238152	0.00168565804773027	0.16566469887115	Cellular organisms;Bacteria;Verrucomicrobia;Verrucomicrobiae;Verrucomicrobiales;Unknown Verrucomicrobiales family	Verrucomicrobia	Verrucomicrobiae	Verrucomicrobiales	unknown
OTU.259	-4.8920269941551	0.00170788349351701	0.16566469887115	Cellular organisms;Bacteria;Proteobacteria;Alphaproteobacteria	Proteobacteria	Alphaproteobacteria	unknown	unknown
OTU.244	-1.29413583315823	0.00350493745169451	0.305180549284874	Cellular organisms;Bacteria;Proteobacteria;Alphaproteobacteria;Rhodobacterales;Rhodobacteraceae	Proteobacteria	Alphaproteobacteria	Rhodobacterales	Rhodobacteraceae
OTU.476	-5.6390673226378	0.00351633137441638	0.305180549284874	Cellular organisms;Bacteria;Proteobacteria;Alphaproteobacteria;Rhizobiales;Unknown Rhizobiales family	Proteobacteria	Alphaproteobacteria	Rhizobiales	unknown
OTU.303	6.19416533128985	0.00693485521428808	0.553180292740024	Cellular organisms;Bacteria;Cyanobacteria;Cyanobacteria (class);Pseudanabaenales;Pseudanabaenaceae;Unknown Pseudanabaenaceae genus	Cyanobacteria	unknown	unknown	Pseudanabaenaceae
OTU.156	1.88854735849258	0.00704474599608278	0.553180292740024	Cellular organisms;Bacteria;Proteobacteria;Alphaproteobacteria;DB1-14	Proteobacteria	Alphaproteobacteria	unknown	unknown
OTU.57	-1.85131727876757	0.00786708631452683	0.589673878757034	Cellular organisms;Bacteria;Proteobacteria;Alphaproteobacteria;Rhodobacterales;Rhodobacteraceae	Proteobacteria	Alphaproteobacteria	Rhodobacterales	Rhodobacteraceae
OTU.13	1.51799559399684	0.00880607742481318	0.620838317966834	Cellular organisms;Bacteria;Proteobacteria;Alphaproteobacteria;Rhodobacterales;Rhodobacteraceae;Sulfitobacter	Proteobacteria	Alphaproteobacteria	Rhodobacterales	Rhodobacteraceae
OTU.60	2.55551660873171	0.009035851807886	0.620838317966834	Cellular organisms;Bacteria;Proteobacteria;Alphaproteobacteria;DB1-14	Proteobacteria	Alphaproteobacteria	unknown	unknown
OTU.107	-1.65207395778618	0.00982857496711059	0.648292804830614	Cellular organisms;Bacteria;Candidate division Parcubacteria	Candidate division Parcubacteria	unknown	unknown	unknown
OTU.219	4.0868203650787	0.0102674336566445	0.651192234607951	Cellular organisms;Bacteria;Lentisphaerae;Lentisphaeria;Victivallales;Unknown Victivallales family	Lentisphaerae	Lentisphaeria	Victivallales	unknown
OTU.1800	-1.88873113194519	0.0108988144800007	0.665635002871154	Cellular organisms;Bacteria;Candidate division Parcubacteria	Candidate division Parcubacteria	unknown	unknown	unknown
OTU.338	5.91671994366677	0.0126041544007389	0.738142037051142	Cellular organisms;Bacteria;Proteobacteria;Alphaproteobacteria;SB1-18	Proteobacteria	Alphaproteobacteria	unknown	unknown
OTU.339	5.29878343585558	0.0133173472763499	0.738142037051142	Cellular organisms;Bacteria;Planctomycetes;Planctomycetacia;Planctomycetales;Unknown Planctomycetales family	Planctomycetes	Planctomycetacia	Planctomycetales	unknown
OTU.1795	5.88578707959333	0.0134289030391354	0.738142037051142	Cellular organisms;Bacteria;Cyanobacteria;Cyanobacteria (class);Nostocales;Nostocaceae	Cyanobacteria	unknown	Nostocales	Nostocaceae
OTU.357	2.57850075915186	0.0147997667212353	0.787252107203772	Cellular organisms;Bacteria;Planctomycetes;Planctomycetacia;Planctomycetales;Planctomycetaceae;Rhodopirellula	Planctomycetes	Planctomycetacia	Planctomycetales	Planctomycetaceae
OTU.252	5.25839933690307	0.0189773355795375	0.97792582408304	Cellular organisms;Bacteria;Planctomycetes;Pla3 lineage	Planctomycetes	Planctomycetes	unknown	unknown
OTU.158	-2.54117792431819	0.0238651791761428	1	Cellular organisms;Bacteria;Bacteroidetes;Sphingobacteria;Sphingobacteriales;Saprospiraceae	Bacteroidetes	Sphingobacteria	Sphingobacteriales	Saprospiraceae
OTU.337	5.57260634637646	0.024611070364507	1	Cellular organisms;Bacteria;Bacteroidetes;Unknown Bacteroidetes class	Bacteroidetes	Bacteroidetes	unknown	unknown
OTU.7	1.41260692614169	0.025046042458393	1	Cellular organisms;Bacteria;Proteobacteria;Alphaproteobacteria;Rhodobacterales;Rhodobacteraceae	Proteobacteria	Alphaproteobacteria	Rhodobacterales	Rhodobacteraceae
OTU.263	-1.90269536056107	0.0263511233376747	1	Cellular organisms;Bacteria;Proteobacteria;Alphaproteobacteria;Rhodobacterales;Rhodobacteraceae	Proteobacteria	Alphaproteobacteria	Rhodobacterales	Rhodobacteraceae
OTU.177	3.81479543729873	0.0264981962492242	1	Cellular organisms;Bacteria;Bacteroidetes;Sphingobacteria;Sphingobacteriales;Unknown Sphingobacteriales family	Bacteroidetes	Sphingobacteria	Sphingobacteriales	unknown
OTU.282	4.08566814211769	0.0268992481192459	1	Cellular organisms;Bacteria;Planctomycetes;Unknown Planctomycetes class	Planctomycetes	Planctomycetes	unknown	unknown
OTU.381	5.45096314565444	0.0305984726100632	1	Cellular organisms;Bacteria;Proteobacteria;Deltaproteobacteria;Desulfuromonadales;GR-WP33-58	Proteobacteria	Deltaproteobacteria	Desulfuromonadales	unknown
OTU.8	1.21532436255593	0.0311263672346777	1	Cellular organisms;Bacteria;Bacteroidetes;Flavobacteria;Flavobacteriales;Flavobacteriaceae;Unknown Flavobacteriaceae genus	Bacteroidetes	Flavobacteria	Flavobacteriales	Flavobacteriaceae
OTU.18	-0.966188175625252	0.0324570665285517	1	Cellular organisms;Bacteria;Bacteroidetes;Cytophagia;Cytophagales;Cyclobacteriaceae;Algoriphagus	Bacteroidetes	Cytophagia	Cytophagales	Cyclobacteriaceae
OTU.53	1.68537383372692	0.0325107778354271	1	Cellular organisms;Bacteria;Actinobacteria;Acidimicrobiia;Acidimicrobiales;Sva0996 marine group	Actinobacteria	Acidimicrobiia	Acidimicrobiales	unknown
OTU.340	2.73529103151555	0.0356355043406247	1	Cellular organisms;Bacteria;Planctomycetes;Planctomycetacia;Planctomycetales;Planctomycetaceae;Unknown Planctomycetaceae genus	Planctomycetes	Planctomycetacia	Planctomycetales	Planctomycetaceae
OTU.698	-5.02214979690427	0.0357445223596314	1	Cellular organisms;Bacteria;Candidate division Parcubacteria	Candidate division Parcubacteria	unknown	unknown	unknown
OTU.38	-1.29488309582738	0.0396759129596358	1	Cellular organisms;Bacteria;Verrucomicrobia;Verrucomicrobiae;Verrucomicrobiales;Unknown Verrucomicrobiales family	Verrucomicrobia	Verrucomicrobiae	Verrucomicrobiales	unknown
OTU.333	3.36838565346243	0.0409705951548641	1	Cellular organisms;Bacteria;Bacteroidetes;Cytophagia;Cytophagales;Flammeovirgaceae;Fabibacter	Bacteroidetes	Cytophagia	Cytophagales	Flammeovirgaceae
OTU.49	8.97656024059112	0.0426314525312771	1	Cellular organisms;Bacteria;Proteobacteria;Gammaproteobacteria;Alteromonadales;Alteromonadaceae	Proteobacteria	Gammaproteobacteria	Alteromonadales	Alteromonadaceae
OTU.50	2.54075928053329	0.04482370390937	1	Cellular organisms;Bacteria;Candidate division SR1	Candidate division SR1	unknown	unknown	unknown
OTU.1193	-1.25194874117745	0.0451209947097683	1	Cellular organisms;Bacteria;Proteobacteria;Alphaproteobacteria;Rhodobacterales;Rhodobacteraceae	Proteobacteria	Alphaproteobacteria	Rhodobacterales	Rhodobacteraceae
OTU.506	5.17162154415764	0.0486043626634979	1	Cellular organisms;Bacteria;Bacteroidetes;Sphingobacteria;Sphingobacteriales;Chitinophagaceae	Bacteroidetes	Sphingobacteria	Sphingobacteriales	Chitinophagaceae
OTU.237	-2.85708628176067	0.0497345200155751	1	Cellular organisms;Bacteria;Bacteroidetes;Sphingobacteria;Sphingobacteriales;Saprospiraceae	Bacteroidetes	Sphingobacteria	Sphingobacteriales	Saprospiraceae
OTU.403	4.59204237802744	0.0509514172483775	1	Cellular organisms;Bacteria;Verrucomicrobia;Spartobacteria;Chthoniobacterales;Unknown Chthoniobacterales family	Verrucomicrobia	Spartobacteria	Chthoniobacterales	unknown
OTU.597	-4.91761594785498	0.0517176763968795	1	Cellular organisms;Bacteria;Bacteroidetes;Flavobacteria;Flavobacteriales;Cryomorphaceae;Unknown Cryomorphaceae genus	Bacteroidetes	Flavobacteria	Flavobacteriales	Cryomorphaceae
OTU.123	1.13852237522962	0.0518175501312498	1	Cellular organisms;Bacteria;Proteobacteria;Alphaproteobacteria;OCS116 clade	Proteobacteria	Alphaproteobacteria	unknown	unknown
OTU.441	-4.925726131071	0.0520818915966192	1	Cellular organisms;Bacteria;Proteobacteria;Gammaproteobacteria;Legionellales;Unknown Legionellales family	Proteobacteria	Gammaproteobacteria	Legionellales	unknown
OTU.1519	1.05342881261883	0.0524012679251445	1	Cellular organisms;Bacteria;Proteobacteria;Alphaproteobacteria;Rhodobacterales;Rhodobacteraceae	Proteobacteria	Alphaproteobacteria	Rhodobacterales	Rhodobacteraceae
OTU.595	1.88810234709677	0.0536928044077293	1	Cellular organisms;Bacteria;Proteobacteria;Alphaproteobacteria;Rhizobiales;Phyllobacteriaceae;Ahrensia	Proteobacteria	Alphaproteobacteria	Rhizobiales	Phyllobacteriaceae
OTU.253	4.64687860152264	0.056079423829342	1	Cellular organisms;Bacteria;Lentisphaerae;Lentisphaeria;Unknown Lentisphaeria order	Lentisphaerae	Lentisphaeria	unknown	unknown
OTU.61	9.05470297665721	0.0593807773679909	1	Cellular organisms;Bacteria;Cyanobacteria;Cyanobacteria (class);Nostocales;Nostocaceae	Cyanobacteria	unknown	Nostocales	Nostocaceae
OTU.272	-2.00387289308755	0.0613757361894342	1	Cellular organisms;Bacteria;Candidate division Parcubacteria	Candidate division Parcubacteria	unknown	unknown	unknown
OTU.108	1.30668173378666	0.0620723666193082	1	Cellular organisms;Bacteria;Planctomycetes;Planctomycetacia;Planctomycetales;Planctomycetaceae;Blastopirellula	Planctomycetes	Planctomycetacia	Planctomycetales	Planctomycetaceae
OTU.366	5.00855572102458	0.0622063807271737	1	Cellular organisms;Bacteria;Planctomycetes;OM190	Planctomycetes	Planctomycetes	unknown	unknown
OTU.100	1.05349328797856	0.0624921760670835	1	Cellular organisms;Bacteria;Planctomycetes;Planctomycetacia;Planctomycetales;Planctomycetaceae;Blastopirellula	Planctomycetes	Planctomycetacia	Planctomycetales	Planctomycetaceae
OTU.356	3.57876962214236	0.0672979906487582	1	Cellular organisms;Bacteria;Planctomycetes;OM190	Planctomycetes	Planctomycetes	unknown	unknown
OTU.440	4.94981371931334	0.0677105879864426	1	Cellular organisms;Bacteria;Proteobacteria;Gammaproteobacteria;Alteromonadales;Colwelliaceae;Thalassomonas	Proteobacteria	Gammaproteobacteria	Alteromonadales	Colwelliaceae
OTU.97	1.48410566624642	0.0690065446766415	1	Cellular organisms;Bacteria;Bacteroidetes;Flavobacteria;Flavobacteriales;Flavobacteriaceae;Unknown Flavobacteriaceae genus	Bacteroidetes	Flavobacteria	Flavobacteriales	Flavobacteriaceae
OTU.276	2.63156351624791	0.0696700520650772	1	Cellular organisms;Bacteria;Actinobacteria;Acidimicrobiia;Acidimicrobiales;Sva0996 marine group	Actinobacteria	Acidimicrobiia	Acidimicrobiales	unknown
OTU.293	2.44133602983352	0.0697321783447866	1	Cellular organisms;Bacteria;Planctomycetes;Planctomycetacia;Planctomycetales;Planctomycetaceae;Blastopirellula	Planctomycetes	Planctomycetacia	Planctomycetales	Planctomycetaceae
OTU.450	4.45510420772713	0.0702845150981787	1	Cellular organisms;Bacteria;Planctomycetes;OM190	Planctomycetes	Planctomycetes	unknown	unknown
OTU.702	2.40311581450036	0.0709610203650294	1	Cellular organisms;Bacteria;Proteobacteria;Gammaproteobacteria;Thiotrichales;Thiotrichaceae;Leucothrix	Proteobacteria	Gammaproteobacteria	Thiotrichales	Thiotrichaceae
OTU.262	2.27282413316986	0.0731212748527546	1	Cellular organisms;Bacteria;Proteobacteria;Gammaproteobacteria;Alteromonadales;Alteromonadaceae	Proteobacteria	Gammaproteobacteria	Alteromonadales	Alteromonadaceae
OTU.137	7.31766359619962	0.0738698128770116	1	Cellular organisms;Bacteria;Cyanobacteria;Cyanobacteria (class);Chroococcales	Cyanobacteria	unknown	Chroococcales	unknown
OTU.545	4.45526747372787	0.0749247758880393	1	Cellular organisms;Bacteria;Proteobacteria;Gammaproteobacteria;Oceanospirillales;OM182 clade	Proteobacteria	Gammaproteobacteria	Oceanospirillales	unknown
OTU.131	7.25883186945395	0.075346133758374	1	Cellular organisms;Bacteria;Verrucomicrobia;Verrucomicrobiae;Verrucomicrobiales;Unknown Verrucomicrobiales family	Verrucomicrobia	Verrucomicrobiae	Verrucomicrobiales	unknown
OTU.183	1.8815339540893	0.0794565627109148	1	Cellular organisms;Bacteria;Bacteroidetes;Flavobacteria;Flavobacteriales;Flavobacteriaceae;Ulvibacter	Bacteroidetes	Flavobacteria	Flavobacteriales	Flavobacteriaceae
OTU.69	-1.50414702697597	0.080289627737315	1	Cellular organisms;Bacteria;Proteobacteria;Alphaproteobacteria;Rickettsiales;Rickettsiaceae;Rickettsia	Proteobacteria	Alphaproteobacteria	Rickettsiales	Rickettsiaceae
OTU.428	4.82460025221904	0.0805525732836086	1	Cellular organisms;Bacteria;Bacteroidetes;Flavobacteria;Flavobacteriales	Bacteroidetes	Flavobacteria	Flavobacteriales	unknown
OTU.418	-3.58374898756125	0.0808495954863879	1	Cellular organisms;Bacteria;Bacteroidetes;Flavobacteria;Flavobacteriales;Unknown Flavobacteriales family	Bacteroidetes	Flavobacteria	Flavobacteriales	unknown
OTU.355	3.78530137051965	0.0829539995924628	1	Cellular organisms;Bacteria;Bacteroidetes;Sphingobacteria;Sphingobacteriales;Saprospiraceae	Bacteroidetes	Sphingobacteria	Sphingobacteriales	Saprospiraceae
OTU.236	6.92220204122052	0.0844149686029539	1	Cellular organisms;Bacteria;Proteobacteria;Gammaproteobacteria;Oceanospirillales;Oceanospirillaceae;Unknown Oceanospirillaceae genus	Proteobacteria	Gammaproteobacteria	Oceanospirillales	Oceanospirillaceae
OTU.354	-2.07791495015398	0.084826686186694	1	Cellular organisms;Bacteria;Proteobacteria;Deltaproteobacteria;Unknown Deltaproteobacteria order	Proteobacteria	Deltaproteobacteria	unknown	unknown
OTU.96	0.916278538713878	0.0852499991945478	1	Cellular organisms;Bacteria;Verrucomicrobia;Verrucomicrobiae;Verrucomicrobiales;Rubritaleaceae;Unknown Rubritaleaceae genus	Verrucomicrobia	Verrucomicrobiae	Verrucomicrobiales	Rubritaleaceae
OTU.649	-4.21631895819522	0.0855992384864046	1	Cellular organisms;Bacteria;Proteobacteria;Gammaproteobacteria;Unknown Gammaproteobacteria order	Proteobacteria	Gammaproteobacteria	unknown	unknown
OTU.766	3.85974814114562	0.0859531422576709	1	Cellular organisms;Bacteria;Proteobacteria;Deltaproteobacteria;Desulfobacterales;Desulfobulbaceae	Proteobacteria	Deltaproteobacteria	Desulfobacterales	Desulfobulbaceae
OTU.358	4.757652654906	0.0880500230117389	1	Cellular organisms;Bacteria;Bacteroidetes;Flavobacteria;Flavobacteriales;Flavobacteriaceae	Bacteroidetes	Flavobacteria	Flavobacteriales	Flavobacteriaceae
OTU.281	2.47259170183066	0.088397077116678	1	Cellular organisms;Bacteria;Planctomycetes;OM190	Planctomycetes	Planctomycetes	unknown	unknown
OTU.93	4.24259276777414	0.0896831205341859	1	Cellular organisms;Bacteria;Gracilibacteria	Gracilibacteria	unknown	unknown	unknown
OTU.127	-1.80273804561916	0.0906070424933179	1	Cellular organisms;Bacteria;Bacteroidetes;Sphingobacteria;Sphingobacteriales;Unknown Sphingobacteriales family	Bacteroidetes	Sphingobacteria	Sphingobacteriales	unknown
OTU.1792	-3.31732635420799	0.0927031874616644	1	Cellular organisms;Bacteria;Proteobacteria;Alphaproteobacteria;Sphingomonadales;Sphingomonadaceae;Novosphingobium (Sphingomonadaceae)	Proteobacteria	Alphaproteobacteria	Sphingomonadales	Sphingomonadaceae
OTU.139	1.22951998055527	0.0928293899804881	1	Cellular organisms;Bacteria;Cyanobacteria;Cyanobacteria (class);Synechococcales;Synechococcaceae;Synechococcus	Cyanobacteria	unknown	Synechococcales	Synechococcaceae
OTU.367	3.92138564671419	0.0938270985447258	1	Cellular organisms;Bacteria;Candidate division TM7	Candidate division TM7	unknown	unknown	unknown
OTU.255	-1.61594295764165	0.0949966146696582	1	Cellular organisms;Bacteria;Proteobacteria;Gammaproteobacteria;Alteromonadales;Alteromonadaceae;BD1-7 clade	Proteobacteria	Gammaproteobacteria	Alteromonadales	Alteromonadaceae
OTU.455	4.68742869798479	0.0963921994508761	1	Cellular organisms;Bacteria;Proteobacteria	Proteobacteria	unknown	unknown	unknown
OTU.517	4.68742869798479	0.0963921994508761	1	Cellular organisms;Bacteria;Planctomycetes;BD7-11	Planctomycetes	Planctomycetes	unknown	unknown
OTU.515	3.76263688681186	0.0969999091851472	1	Cellular organisms;Bacteria;Planctomycetes;Planctomycetacia;Planctomycetales;Unknown Planctomycetales family	Planctomycetes	Planctomycetacia	Planctomycetales	unknown
OTU.30	-1.04366308698206	0.0995701235459699	1	Cellular organisms;Bacteria;Bacteroidetes;Sphingobacteria;Sphingobacteriales;Unknown Sphingobacteriales family	Bacteroidetes	Sphingobacteria	Sphingobacteriales	unknown
OTU.325	1.73825164315318	0.105128249466774	1	Cellular organisms;Bacteria;Actinobacteria;Acidimicrobiia;Acidimicrobiales;Acidimicrobiaceae	Actinobacteria	Acidimicrobiia	Acidimicrobiales	Acidimicrobiaceae
OTU.360	4.61361171826815	0.105693384313007	1	Cellular organisms;Bacteria;Bacteroidetes;Flavobacteria;Flavobacteriales;Unknown Flavobacteriales family	Bacteroidetes	Flavobacteria	Flavobacteriales	unknown
OTU.393	4.61361171826815	0.105693384313007	1	Cellular organisms;Bacteria;Lentisphaerae;Lentisphaeria;Lentisphaerales;Unknown Lentisphaerales family	Lentisphaerae	Lentisphaeria	Lentisphaerales	unknown
OTU.6	1.03073515046982	0.106419258384345	1	Cellular organisms;Bacteria;Proteobacteria;Alphaproteobacteria;Rhodobacterales;Rhodobacteraceae	Proteobacteria	Alphaproteobacteria	Rhodobacterales	Rhodobacteraceae
OTU.726	3.6766106051219	0.108879387314844	1	Cellular organisms;Bacteria;Bacteroidetes;Cytophagia;Cytophagales;Unknown Cytophagales family	Bacteroidetes	Cytophagia	Cytophagales	unknown
OTU.269	-1.83014735403903	0.109999309578268	1	Cellular organisms;Bacteria;Bacteroidetes;Flavobacteria;Flavobacteriales;Flavobacteriaceae	Bacteroidetes	Flavobacteria	Flavobacteriales	Flavobacteriaceae
OTU.752	3.76324581595555	0.11005557313954	1	Cellular organisms;Bacteria;Planctomycetes;Planctomycetacia;Planctomycetales;Planctomycetaceae;Unknown Planctomycetaceae genus	Planctomycetes	Planctomycetacia	Planctomycetales	Planctomycetaceae
OTU.130	-0.817542392962873	0.110074817402767	1	Cellular organisms;Bacteria;Proteobacteria;Alphaproteobacteria;DB1-14	Proteobacteria	Alphaproteobacteria	unknown	unknown
OTU.957	4.17305271950394	0.110107165926755	1	Cellular organisms;Bacteria;Bacteroidetes;Flavobacteria;Flavobacteriales;Cryomorphaceae;Unknown Cryomorphaceae genus	Bacteroidetes	Flavobacteria	Flavobacteriales	Cryomorphaceae
OTU.264	2.21699367432246	0.112215051356984	1	Cellular organisms;Bacteria;Cyanobacteria;Cyanobacteria (class);Synechococcales;Synechococcaceae	Cyanobacteria	unknown	Synechococcales	Synechococcaceae
OTU.341	2.99876338730772	0.113089510834095	1	Cellular organisms;Bacteria;Fibrobacteres;Fibrobacteria;Unknown Fibrobacteria order	Fibrobacteres	Fibrobacteria	unknown	unknown
OTU.32	-0.796892773873102	0.113183258213527	1	Cellular organisms;Bacteria;Planctomycetes;OM190	Planctomycetes	Planctomycetes	unknown	unknown
OTU.284	3.30516754994161	0.113789357878664	1	Cellular organisms;Bacteria;Cyanobacteria;Cyanobacteria (class);Nostocales;Nostocaceae;Nodularia	Cyanobacteria	unknown	Nostocales	Nostocaceae
OTU.84	7.02248480290408	0.113983728606237	1	Cellular organisms;Bacteria;Cyanobacteria;Cyanobacteria (class);Pseudanabaenales;Pseudanabaenaceae;Unknown Pseudanabaenaceae genus	Cyanobacteria	unknown	unknown	Pseudanabaenaceae
OTU.373	4.5357973276791	0.11608656896553	1	Cellular organisms;Bacteria;Cyanobacteria;Cyanobacteria (class);Chroococcales;Spirulinaceae;Spirulina	Cyanobacteria	unknown	Chroococcales	Spirulinaceae
OTU.214	-1.39971145726658	0.117921392284112	1	Cellular organisms;Bacteria;Bacteroidetes;Sphingobacteria;Unknown Sphingobacteria order	Bacteroidetes	Sphingobacteria	unknown	unknown
OTU.1140	-3.88505145396989	0.11841609742234	1	Cellular organisms;Bacteria;Proteobacteria;Alphaproteobacteria;Rickettsiales;Unknown Rickettsiales family	Proteobacteria	Alphaproteobacteria	Rickettsiales	unknown
OTU.448	4.09714671879347	0.11979189658614	1	Cellular organisms;Bacteria;Gracilibacteria	Gracilibacteria	unknown	unknown	unknown
OTU.233	1.88992472634361	0.123551639705937	1	Cellular organisms;Bacteria;Bacteroidetes;Cytophagia;Cytophagales;Unknown Cytophagales family	Bacteroidetes	Cytophagia	Cytophagales	unknown
OTU.511	4.45352949288616	0.127727248879615	1	Cellular organisms;Bacteria;Planctomycetes;Unknown Planctomycetes class	Planctomycetes	Planctomycetes	unknown	unknown
OTU.411	-3.82683813687225	0.128053267916199	1	Cellular organisms;Bacteria;Proteobacteria;Gammaproteobacteria;Alteromonadales;Colwelliaceae;Colwellia	Proteobacteria	Gammaproteobacteria	Alteromonadales	Colwelliaceae
OTU.570	3.45639585525599	0.132166919159409	1	Cellular organisms;Bacteria;Verrucomicrobia;Opitutae;Opitutales;Opitutaceae;Unknown Opitutaceae genus	Verrucomicrobia	Opitutae	Opitutales	Opitutaceae
OTU.89	1.13074205851677	0.132816216501302	1	Cellular organisms;Bacteria;Bacteroidetes;Flavobacteria;Flavobacteriales;Flavobacteriaceae	Bacteroidetes	Flavobacteria	Flavobacteriales	Flavobacteriaceae
OTU.265	2.50328659279763	0.134310789492565	1	Cellular organisms;Bacteria;Proteobacteria;Deltaproteobacteria;Myxococcales;Cystobacterineae	Proteobacteria	Deltaproteobacteria	Myxococcales	unknown
OTU.334	-1.78899364247404	0.135922488063642	1	Cellular organisms;Bacteria;Proteobacteria;Alphaproteobacteria;Rhodobacterales;Rhodobacteraceae	Proteobacteria	Alphaproteobacteria	Rhodobacterales	Rhodobacteraceae
OTU.451	3.41892651990457	0.136985403729311	1	Cellular organisms;Bacteria;Proteobacteria;Deltaproteobacteria;Desulfobacterales;Desulfobulbaceae	Proteobacteria	Deltaproteobacteria	Desulfobacterales	Desulfobulbaceae
OTU.459	3.4872570436116	0.138163926173194	1	Cellular organisms;Bacteria;Planctomycetes;Phycisphaerae;Phycisphaerales;Unknown Phycisphaerales family	Planctomycetes	Phycisphaerae	Phycisphaerales	unknown
OTU.591	2.98108867308268	0.140768500858319	1	Cellular organisms;Bacteria;Verrucomicrobia;Verrucomicrobiae;Verrucomicrobiales;Rubritaleaceae;Unknown Rubritaleaceae genus	Verrucomicrobia	Verrucomicrobiae	Verrucomicrobiales	Rubritaleaceae
OTU.820	4.3662687441606	0.140798088566994	1	Cellular organisms;Bacteria;Proteobacteria;Gammaproteobacteria	Proteobacteria	Gammaproteobacteria	unknown	unknown
OTU.496	2.98065050537398	0.146947237498867	1	Cellular organisms;Bacteria;Proteobacteria;Gammaproteobacteria;Chromatiales;Granulosicoccaceae;Unknown Granulosicoccaceae genus	Proteobacteria	Gammaproteobacteria	Chromatiales	Granulosicoccaceae
OTU.638	3.50619972535179	0.147772644675599	1	Cellular organisms;Bacteria;Proteobacteria;Alphaproteobacteria;Rhodospirillales;Rhodospirillaceae;Thalassospira	Proteobacteria	Alphaproteobacteria	Rhodospirillales	Rhodospirillaceae
OTU.310	1.12751687262289	0.148138258609256	1	Cellular organisms;Bacteria;Proteobacteria;Gammaproteobacteria;Alteromonadales;Alteromonadaceae;OM60(NOR5) clade	Proteobacteria	Gammaproteobacteria	Alteromonadales	Alteromonadaceae
OTU.185	1.97461701932047	0.151238417763459	1	Cellular organisms;Bacteria;Planctomycetes;Planctomycetacia;Planctomycetales;Planctomycetaceae;Unknown Planctomycetaceae genus	Planctomycetes	Planctomycetacia	Planctomycetales	Planctomycetaceae
OTU.150	2.47759168113827	0.151247709505242	1	Cellular organisms;Bacteria;Bacteroidetes;Sphingobacteria;Unknown Sphingobacteria order	Bacteroidetes	Sphingobacteria	unknown	unknown
OTU.154	1.83582520179608	0.152874705014718	1	Cellular organisms;Bacteria;Bacteroidetes;Flavobacteria;Flavobacteriales;Flavobacteriaceae;Ulvibacter	Bacteroidetes	Flavobacteria	Flavobacteriales	Flavobacteriaceae
OTU.660	-3.67852073007093	0.152933324140278	1	Cellular organisms;Bacteria;Proteobacteria;Unknown Proteobacteria genus	Proteobacteria	unknown	unknown	unknown
OTU.474	-3.11181573772545	0.153197818423545	1	Cellular organisms;Bacteria;Proteobacteria;Gammaproteobacteria;Thiotrichales;Piscirickettsiaceae;Cycloclasticus	Proteobacteria	Gammaproteobacteria	Thiotrichales	Piscirickettsiaceae
OTU.170	4.7573074764434	0.157519901018208	1	Cellular organisms;Bacteria;Proteobacteria;Gammaproteobacteria;Alteromonadales;Alteromonadaceae	Proteobacteria	Gammaproteobacteria	Alteromonadales	Alteromonadaceae
OTU.231	1.92395029547526	0.15779956561668	1	Cellular organisms;Bacteria;Fusobacteria;Fusobacteria (class);Fusobacteriales;Fusobacteriaceae;Propionigenium	Fusobacteria	Fusobacteria	Fusobacteriales	Fusobacteriaceae
OTU.124	0.855003602873692	0.159897819895152	1	Cellular organisms;Bacteria;Proteobacteria;Gammaproteobacteria;E01-9C-26 marine group	Proteobacteria	Gammaproteobacteria	unknown	unknown
OTU.530	2.0635707571148	0.162438819757017	1	Cellular organisms;Bacteria;Proteobacteria;Alphaproteobacteria;Caulobacterales;Hyphomonadaceae;Hellea	Proteobacteria	Alphaproteobacteria	Caulobacterales	Hyphomonadaceae
OTU.160	-1.02029521357704	0.162523838397361	1	Cellular organisms;Bacteria;Proteobacteria;Betaproteobacteria;Methylophilales;Methylophilaceae	Proteobacteria	Betaproteobacteria	Methylophilales	Methylophilaceae
OTU.309	-2.19438590206444	0.16531015829929	1	Cellular organisms;Bacteria;Planctomycetes;Phycisphaerae;Phycisphaerales;Phycisphaeraceae;Unknown Phycisphaeraceae genus	Planctomycetes	Phycisphaerae	Phycisphaerales	Phycisphaeraceae
OTU.294	1.98766231025557	0.168370003160366	1	Cellular organisms;Bacteria;Planctomycetes;Phycisphaerae;Phycisphaerales;Unknown Phycisphaerales family	Planctomycetes	Phycisphaerae	Phycisphaerales	unknown
OTU.37	0.626350347458111	0.168546884640655	1	Cellular organisms;Bacteria;Planctomycetes;Planctomycetacia;Planctomycetales;Planctomycetaceae;Blastopirellula	Planctomycetes	Planctomycetacia	Planctomycetales	Planctomycetaceae
OTU.464	-2.19122760928858	0.169449460422411	1	Cellular organisms;Bacteria;Bacteroidetes;Sphingobacteria;Sphingobacteriales;Chitinophagaceae	Bacteroidetes	Sphingobacteria	Sphingobacteriales	Chitinophagaceae
OTU.564	2.82417928335757	0.171989463139305	1	Cellular organisms;Bacteria;Actinobacteria;Acidimicrobiia;Acidimicrobiales;Sva0996 marine group	Actinobacteria	Acidimicrobiia	Acidimicrobiales	unknown
OTU.596	4.17405686399707	0.172135571641099	1	Cellular organisms;Bacteria;Bacteroidetes;Cytophagia;Cytophagales;Unknown Cytophagales family	Bacteroidetes	Cytophagia	Cytophagales	unknown
OTU.634	-3.80201488901087	0.178782000267962	1	Cellular organisms;Bacteria;Proteobacteria;Alphaproteobacteria;Kordiimonadales;Kordiimonadaceae;Unknown Kordiimonadaceae genus	Proteobacteria	Alphaproteobacteria	Kordiimonadales	Kordiimonadaceae
OTU.1122	-3.51003969628087	0.179766055839094	1	Cellular organisms;Bacteria;Bacteroidetes;Cytophagia;Cytophagales;Cyclobacteriaceae;Algoriphagus	Bacteroidetes	Cytophagia	Cytophagales	Cyclobacteriaceae
OTU.1689	-3.51003969628087	0.179766055839094	1	Cellular organisms;Bacteria;Proteobacteria;Alphaproteobacteria;Caulobacterales;Hyphomonadaceae;Hellea	Proteobacteria	Alphaproteobacteria	Caulobacterales	Hyphomonadaceae
OTU.246	1.38737077998314	0.179782782679589	1	Cellular organisms;Bacteria;Planctomycetes;Phycisphaerae;Phycisphaerales;Phycisphaeraceae;SM1A02	Planctomycetes	Phycisphaerae	Phycisphaerales	Phycisphaeraceae
OTU.444	3.73952178102542	0.181537821489008	1	Cellular organisms;Bacteria;Cyanobacteria;Cyanobacteria (class);Nostocales;Rivulariaceae;Rivularia	Cyanobacteria	unknown	Nostocales	Rivulariaceae
OTU.699	3.72585388753081	0.181604284236076	1	Cellular organisms;Bacteria;Planctomycetes;Phycisphaerae;Unknown Phycisphaerae order	Planctomycetes	Phycisphaerae	unknown	unknown
OTU.348	2.69690985881593	0.182172151831134	1	Cellular organisms;Bacteria;Planctomycetes;OM190	Planctomycetes	Planctomycetes	unknown	unknown
OTU.80	-0.927507731508844	0.182929412107223	1	Cellular organisms;Bacteria;Bacteroidetes;Sphingobacteria;Unknown Sphingobacteria order	Bacteroidetes	Sphingobacteria	unknown	unknown
OTU.41	-0.620067384853144	0.188481494959761	1	Cellular organisms;Bacteria;Bacteroidetes;Flavobacteria;Flavobacteriales;Flavobacteriaceae	Bacteroidetes	Flavobacteria	Flavobacteriales	Flavobacteriaceae
OTU.559	2.33644839550298	0.188758721274053	1	Cellular organisms;Bacteria;Verrucomicrobia;Verrucomicrobiae;Verrucomicrobiales;DEV007	Verrucomicrobia	Verrucomicrobiae	Verrucomicrobiales	unknown
OTU.632	-2.08306722546842	0.189210870672803	1	Cellular organisms;Bacteria;Verrucomicrobia;OPB35 soil group	Verrucomicrobia	unknown	unknown	unknown
OTU.228	1.67097599281829	0.189383200052535	1	Cellular organisms;Bacteria;Candidate Division Caldithrix;Unknown Candidate Division Caldithrix genus	unknown	unknown	unknown	unknown
OTU.429	-2.88718901699185	0.190275199028753	1	Cellular organisms;Bacteria;Planctomycetes;Phycisphaerae;Phycisphaerales;Unknown Phycisphaerales family	Planctomycetes	Phycisphaerae	Phycisphaerales	unknown
OTU.297	1.77529549061849	0.190607134179114	1	Cellular organisms;Bacteria;Planctomycetes;OM190	Planctomycetes	Planctomycetes	unknown	unknown
OTU.1267	4.06737569712494	0.190967600557082	1	Cellular organisms;Bacteria;Proteobacteria;Gammaproteobacteria;Thiotrichales;Piscirickettsiaceae	Proteobacteria	Gammaproteobacteria	Thiotrichales	Piscirickettsiaceae
OTU.475	4.06737569712494	0.190967600557082	1	Cellular organisms;Bacteria;Cyanobacteria;Cyanobacteria (class);Chroococcales	Cyanobacteria	unknown	Chroococcales	unknown
OTU.480	4.06737569712494	0.190967600557082	1	Cellular organisms;Bacteria;Bacteroidetes;Cytophagia;Cytophagales;Flammeovirgaceae;Unknown Flammeovirgaceae genus	Bacteroidetes	Cytophagia	Cytophagales	Flammeovirgaceae
OTU.753	4.06737569712494	0.190967600557082	1	Cellular organisms;Bacteria;Cyanobacteria;Cyanobacteria (class);Oscillatoriales	Cyanobacteria	unknown	Oscillatoriales	unknown
OTU.934	4.06737569712494	0.190967600557082	1	Cellular organisms;Bacteria;Bacteroidetes;Sphingobacteria;Sphingobacteriales;Unknown Sphingobacteriales family	Bacteroidetes	Sphingobacteria	Sphingobacteriales	unknown
OTU.149	5.49363439187597	0.19378701563244	1	Cellular organisms;Bacteria;Proteobacteria;Gammaproteobacteria;Alteromonadales;Colwelliaceae	Proteobacteria	Gammaproteobacteria	Alteromonadales	Colwelliaceae
OTU.136	1.04969091424459	0.193855370535916	1	Cellular organisms;Bacteria;Gracilibacteria	Gracilibacteria	unknown	unknown	unknown
OTU.238	1.04383955337276	0.196169473396528	1	Cellular organisms;Bacteria;Bacteroidetes;Flavobacteria;Flavobacteriales;Flavobacteriaceae;Polaribacter	Bacteroidetes	Flavobacteria	Flavobacteriales	Flavobacteriaceae
OTU.0	0.722337751351636	0.200048977300245	1	Cellular organisms;Bacteria;Proteobacteria;Gammaproteobacteria;Oceanospirillales;Oceanospirillaceae;Neptunomonas	Proteobacteria	Gammaproteobacteria	Oceanospirillales	Oceanospirillaceae
OTU.201	1.33417956721042	0.200362915421211	1	Cellular organisms;Bacteria;Bacteroidetes;Flavobacteria;Flavobacteriales;Flavobacteriaceae	Bacteroidetes	Flavobacteria	Flavobacteriales	Flavobacteriaceae
OTU.469	-2.37578804390888	0.200503196320588	1	Cellular organisms;Bacteria;Proteobacteria;Deltaproteobacteria;Myxococcales;Unknown Myxococcales family	Proteobacteria	Deltaproteobacteria	Myxococcales	unknown
OTU.386	3.45997013072129	0.20478458092663	1	Cellular organisms;Bacteria;Proteobacteria;SC3-20	Proteobacteria	unknown	unknown	unknown
OTU.82	0.677980252926517	0.206210948133842	1	Cellular organisms;Bacteria;Bacteroidetes;Sphingobacteria;Sphingobacteriales;Saprospiraceae	Bacteroidetes	Sphingobacteria	Sphingobacteriales	Saprospiraceae
OTU.723	-1.89642377613071	0.208270623994443	1	Cellular organisms;Bacteria;Proteobacteria;Gammaproteobacteria;Xanthomonadales;Unknown Xanthomonadales family	Proteobacteria	Gammaproteobacteria	Xanthomonadales	unknown
OTU.433	1.47047305569618	0.208726174425656	1	Cellular organisms;Bacteria;Proteobacteria;Gammaproteobacteria;Acidithiobacillales;Acidithiobacillaceae;Acidithiobacillus	Proteobacteria	Gammaproteobacteria	Acidithiobacillales	Acidithiobacillaceae
OTU.179	1.23717240922393	0.209615156413269	1	Cellular organisms;Bacteria;Planctomycetes;Phycisphaerae;Phycisphaerales;Phycisphaeraceae;Unknown Phycisphaeraceae genus	Planctomycetes	Phycisphaerae	Phycisphaerales	Phycisphaeraceae
OTU.468	2.42025717866359	0.211097846870313	1	Cellular organisms;Bacteria;Proteobacteria;Deltaproteobacteria;Bdellovibrionales;Bacteriovoraceae	Proteobacteria	Deltaproteobacteria	Bdellovibrionales	unknown
OTU.733	3.95214185792313	0.212384415836648	1	Cellular organisms;Bacteria;Bacteroidetes;Cytophagia;Cytophagales;Flammeovirgaceae;Reichenbachiella	Bacteroidetes	Cytophagia	Cytophagales	Flammeovirgaceae
OTU.868	3.95214185792313	0.212384415836648	1	Cellular organisms;Bacteria;Planctomycetes;Unknown Planctomycetes class	Planctomycetes	Planctomycetes	unknown	unknown
OTU.1459	-3.31898095407277	0.21719550892607	1	Cellular organisms;Bacteria;Verrucomicrobia;Opitutae;Puniceicoccales;Puniceicoccaceae	Verrucomicrobia	Opitutae	Puniceicoccales	Puniceicoccaceae
OTU.804	-2.37533623636232	0.219188944729217	1	Cellular organisms;Bacteria;Candidate division Parcubacteria	Candidate division Parcubacteria	unknown	unknown	unknown
OTU.1683	2.21383861856734	0.21951060321119	1	Cellular organisms;Bacteria;Proteobacteria;Gammaproteobacteria;BD7-8 marine group	Proteobacteria	Gammaproteobacteria	unknown	unknown
OTU.522	2.45006766096467	0.221374628106267	1	Cellular organisms;Bacteria;Proteobacteria;Gammaproteobacteria;Alteromonadales;Pseudoalteromonadaceae	Proteobacteria	Gammaproteobacteria	Alteromonadales	Pseudoalteromonadaceae
OTU.216	-1.21404323840319	0.223141988875293	1	Cellular organisms;Bacteria;Bacteroidetes;Flavobacteria;Flavobacteriales;NS9 marine group	Bacteroidetes	Flavobacteria	Flavobacteriales	unknown
OTU.685	1.47601316146163	0.224078226911977	1	Cellular organisms;Bacteria;Verrucomicrobia;Verrucomicrobiae;Verrucomicrobiales;Unknown Verrucomicrobiales family	Verrucomicrobia	Verrucomicrobiae	Verrucomicrobiales	unknown
OTU.902	3.35363978448452	0.226057600238857	1	Cellular organisms;Bacteria;Planctomycetes;Planctomycetacia;Planctomycetales;Planctomycetaceae;Pir4 lineage	Planctomycetes	Planctomycetacia	Planctomycetales	Planctomycetaceae
OTU.438	1.77639427480825	0.226827611467817	1	Cellular organisms;Bacteria;Proteobacteria;Epsilonproteobacteria;Campylobacterales;Helicobacteraceae;Sulfurovum	Proteobacteria	Epsilonproteobacteria	Campylobacterales	Helicobacteraceae
OTU.361	1.76100792436019	0.227109307154327	1	Cellular organisms;Bacteria;Planctomycetes;Planctomycetacia;Planctomycetales;Planctomycetaceae;Rhodopirellula	Planctomycetes	Planctomycetacia	Planctomycetales	Planctomycetaceae
OTU.249	3.47730138673931	0.229228649480421	1	Cellular organisms;Bacteria;Deinococcus-Thermus;Deinococci;Deinococcales;Unknown Deinococcales family	Deinococcus-Thermus	Deinococci	Deinococcales	unknown
OTU.133	-0.826116189214188	0.231505463351796	1	Cellular organisms;Bacteria;Proteobacteria;Alphaproteobacteria;Rhodobacterales;Rhodobacteraceae	Proteobacteria	Alphaproteobacteria	Rhodobacterales	Rhodobacteraceae
OTU.171	-1.04848207310324	0.234325408596834	1	Cellular organisms;Bacteria;Bacteroidetes;Flavobacteria;Flavobacteriales;Unknown Flavobacteriales family	Bacteroidetes	Flavobacteria	Flavobacteriales	unknown
OTU.972	3.46108780255974	0.235112198436926	1	Cellular organisms;Bacteria;Planctomycetes;Unknown Planctomycetes class	Planctomycetes	Planctomycetes	unknown	unknown
OTU.516	0.564383759374097	0.23534962740365	1	Cellular organisms;Bacteria;Proteobacteria;Alphaproteobacteria;Rhodobacterales;Rhodobacteraceae	Proteobacteria	Alphaproteobacteria	Rhodobacterales	Rhodobacteraceae
OTU.239	-0.901890604083622	0.236308913891898	1	Cellular organisms;Bacteria;Bacteroidetes;Flavobacteria;Flavobacteriales;Cryomorphaceae;Fluviicola	Bacteroidetes	Flavobacteria	Flavobacteriales	Cryomorphaceae
OTU.326	2.63911806822472	0.236499885971575	1	Cellular organisms;Bacteria;Proteobacteria;Gammaproteobacteria;Alteromonadales;Colwelliaceae;Colwellia	Proteobacteria	Gammaproteobacteria	Alteromonadales	Colwelliaceae
OTU.608	3.82688867158247	0.236729274795202	1	Cellular organisms;Bacteria;Proteobacteria;Gammaproteobacteria;Xanthomonadales;Unknown Xanthomonadales family	Proteobacteria	Gammaproteobacteria	Xanthomonadales	unknown
OTU.689	3.82688867158247	0.236729274795202	1	Cellular organisms;Bacteria;Cyanobacteria;Cyanobacteria (class);Chroococcales;Cyanobacteriaceae	Cyanobacteria	unknown	Chroococcales	Cyanobacteriaceae
OTU.722	3.82688867158247	0.236729274795202	1	Cellular organisms;Bacteria;Proteobacteria;Gammaproteobacteria;Alteromonadales;Alteromonadaceae	Proteobacteria	Gammaproteobacteria	Alteromonadales	Alteromonadaceae
OTU.911	3.82688867158247	0.236729274795202	1	Cellular organisms;Bacteria;Proteobacteria;Gammaproteobacteria	Proteobacteria	Gammaproteobacteria	unknown	unknown
OTU.485	3.4611828337684	0.237550210079841	1	Cellular organisms;Bacteria;Proteobacteria;Gammaproteobacteria;Chromatiales;Chromatiaceae;Nitrosococcus	Proteobacteria	Gammaproteobacteria	Chromatiales	Chromatiaceae
OTU.945	3.4611828337684	0.237550210079841	1	Cellular organisms;Bacteria;Planctomycetes;BD7-11	Planctomycetes	Planctomycetes	unknown	unknown
OTU.571	-2.33028639526953	0.238381302326327	1	Cellular organisms;Bacteria;Proteobacteria;Alphaproteobacteria;Rickettsiales;Unknown Rickettsiales family	Proteobacteria	Alphaproteobacteria	Rickettsiales	unknown
OTU.535	-5.96171723400305	0.238529757122444	1	Cellular organisms;Bacteria;Bacteroidetes;Sphingobacteria;Sphingobacteriales;Unknown Sphingobacteriales family	Bacteroidetes	Sphingobacteria	Sphingobacteriales	unknown
OTU.164	2.16198996998096	0.240419953403587	1	Cellular organisms;Bacteria;Cyanobacteria;Cyanobacteria (class);ML635J-21	Cyanobacteria	unknown	unknown	unknown
OTU.1246	-3.45377747024404	0.241046806557994	1	Cellular organisms;Bacteria;Actinobacteria;Actinobacteria (class);Frankiales;Sporichthyaceae;hgcI clade	Actinobacteria	Actinobacteria	Frankiales	Sporichthyaceae
OTU.888	-3.482577315276	0.24301571342813	1	Cellular organisms;Bacteria;Bacteroidetes;Flavobacteria;Flavobacteriales;Flavobacteriaceae;Muricola	Bacteroidetes	Flavobacteria	Flavobacteriales	Flavobacteriaceae
OTU.375	0.775366706044635	0.243042998026499	1	Cellular organisms;Bacteria;Bacteroidetes;Flavobacteria;Flavobacteriales;Flavobacteriaceae	Bacteroidetes	Flavobacteria	Flavobacteriales	Flavobacteriaceae
OTU.1489	3.41128407232973	0.244430743971286	1	Cellular organisms;Bacteria;Planctomycetes;Planctomycetacia;Planctomycetales;Planctomycetaceae;Planctomyces	Planctomycetes	Planctomycetacia	Planctomycetales	Planctomycetaceae
OTU.966	3.41128407232973	0.244430743971286	1	Cellular organisms;Bacteria;Planctomycetes;Planctomycetacia;Planctomycetales;Planctomycetaceae;Rhodopirellula	Planctomycetes	Planctomycetacia	Planctomycetales	Planctomycetaceae
OTU.563	1.68094861540605	0.24512813897124	1	Cellular organisms;Bacteria;Proteobacteria;Gammaproteobacteria;Marinicella Order Incertae Sedis;Marinicella Family Incertae Sedis;Marinicella	Proteobacteria	Gammaproteobacteria	unknown	unknown
OTU.918	1.95717639380593	0.247990653364941	1	Cellular organisms;Bacteria;Planctomycetes;Phycisphaerae;Phycisphaerales;Phycisphaeraceae;Unknown Phycisphaeraceae genus	Planctomycetes	Phycisphaerae	Phycisphaerales	Phycisphaeraceae
OTU.394	1.89141119401548	0.248157344042491	1	Cellular organisms;Bacteria;Cyanobacteria;Cyanobacteria (class);SHA-109	Cyanobacteria	unknown	unknown	unknown
OTU.824	3.23879932241165	0.250075523719872	1	Cellular organisms;Bacteria;Cyanobacteria;Cyanobacteria (class);Oscillatoriales	Cyanobacteria	unknown	Oscillatoriales	unknown
OTU.73	-0.809954169922436	0.253680343192859	1	Cellular organisms;Bacteria;Planctomycetes;OM190	Planctomycetes	Planctomycetes	unknown	unknown
OTU.542	-2.76752340094218	0.254817429136983	1	Cellular organisms;Bacteria;Bacteroidetes;Sphingobacteria;Sphingobacteriales;NS11-12 marine group	Bacteroidetes	Sphingobacteria	Sphingobacteriales	unknown
OTU.795	2.53859753077322	0.255815988044629	1	Cellular organisms;Bacteria;Bacteroidetes;Flavobacteria;Flavobacteriales;Unknown Flavobacteriales family	Bacteroidetes	Flavobacteria	Flavobacteriales	unknown
OTU.501	-2.06976466222401	0.25624423324748	1	Cellular organisms;Bacteria;Proteobacteria;Betaproteobacteria;Burkholderiales;Alcaligenaceae;Castellaniella	Proteobacteria	Betaproteobacteria	Burkholderiales	Alcaligenaceae
OTU.15	-0.490154662872727	0.257091006433696	1	Cellular organisms;Bacteria;Planctomycetes;Phycisphaerae;Phycisphaerales;Phycisphaeraceae;Unknown Phycisphaeraceae genus	Planctomycetes	Phycisphaerae	Phycisphaerales	Phycisphaeraceae
OTU.834	-2.61247172795886	0.258347871979261	1	Cellular organisms;Bacteria;Proteobacteria;Deltaproteobacteria;Desulfuromonadales;Unknown Desulfuromonadales family	Proteobacteria	Deltaproteobacteria	Desulfuromonadales	unknown
OTU.765	3.35497361292373	0.260691480689555	1	Cellular organisms;Bacteria;Bacteroidetes;Flavobacteria;Flavobacteriales;Flavobacteriaceae;Ulvibacter	Bacteroidetes	Flavobacteria	Flavobacteriales	Flavobacteriaceae
OTU.794	3.35497361292373	0.260691480689555	1	Cellular organisms;Bacteria;Bacteroidetes;Flavobacteria;Flavobacteriales;Flavobacteriaceae;Kordia	Bacteroidetes	Flavobacteria	Flavobacteriales	Flavobacteriaceae
OTU.302	-1.93859299407389	0.261506948403981	1	Cellular organisms;Bacteria;Proteobacteria;Deltaproteobacteria;Bdellovibrionales;Bdellovibrionaceae;OM27 clade	Proteobacteria	Deltaproteobacteria	Bdellovibrionales	Bdellovibrionaceae
OTU.260	-1.5097252049764	0.261625933211886	1	Cellular organisms;Bacteria;Proteobacteria;Gammaproteobacteria;Alteromonadales;Colwelliaceae;Colwellia	Proteobacteria	Gammaproteobacteria	Alteromonadales	Colwelliaceae
OTU.619	3.68990229359825	0.261966656914099	1	Cellular organisms;Bacteria;Bacteroidetes;Sphingobacteria;Sphingobacteriales;Unknown Sphingobacteriales family	Bacteroidetes	Sphingobacteria	Sphingobacteriales	unknown
OTU.783	3.68990229359825	0.261966656914099	1	Cellular organisms;Bacteria;Candidate division Parcubacteria	Candidate division Parcubacteria	unknown	unknown	unknown
OTU.26	1.11157870350279	0.264231947508705	1	Cellular organisms;Bacteria;Candidate division Parcubacteria	Candidate division Parcubacteria	unknown	unknown	unknown
OTU.389	-0.66977385523255	0.265813608772453	1	Cellular organisms;Bacteria;Proteobacteria;Alphaproteobacteria;Sphingomonadales;Erythrobacteraceae	Proteobacteria	Alphaproteobacteria	Sphingomonadales	Erythrobacteraceae
OTU.622	-2.01395319509021	0.268154925419595	1	Cellular organisms;Bacteria;Acidobacteria;Holophagae;Acidobacteria group 10;Unknown Acidobacteria group 10 family	Acidobacteria	Holophagae	unknown	unknown
OTU.1466	0.563775324468062	0.270899166075476	1	Cellular organisms;Bacteria;Proteobacteria;Alphaproteobacteria;Rhodobacterales;Rhodobacteraceae	Proteobacteria	Alphaproteobacteria	Rhodobacterales	Rhodobacteraceae
OTU.240	-2.0480501257614	0.270901410122825	1	Cellular organisms;Bacteria;Candidate division SR1	Candidate division SR1	unknown	unknown	unknown
OTU.163	-1.09020300313362	0.271956260726507	1	Cellular organisms;Bacteria;Chloroflexi;Anaerolineae	Chloroflexi	Anaerolineae	unknown	unknown
OTU.196	1.247171462048	0.272739410518442	1	Cellular organisms;Bacteria;Proteobacteria;Gammaproteobacteria;Alteromonadales;Unknown Alteromonadales family	Proteobacteria	Gammaproteobacteria	Alteromonadales	unknown
OTU.1012	3.26130817437212	0.27405483700152	1	Cellular organisms;Bacteria;Bacteroidetes;Sphingobacteria;Sphingobacteriales;Saprospiraceae	Bacteroidetes	Sphingobacteria	Sphingobacteriales	Saprospiraceae
OTU.1654	3.26130817437212	0.27405483700152	1	Cellular organisms;Bacteria;Chloroflexi;Caldilineae;Caldilineales;Unknown Caldilineales family	Chloroflexi	Caldilineae	Caldilineales	unknown
OTU.914	2.88675317404683	0.274155315172832	1	Cellular organisms;Bacteria;Planctomycetes;Planctomycetacia;Planctomycetales;Planctomycetaceae;Blastopirellula	Planctomycetes	Planctomycetacia	Planctomycetales	Planctomycetaceae
OTU.729	2.49551346204701	0.274511390036446	1	Cellular organisms;Bacteria;Planctomycetes;Planctomycetacia;Planctomycetales;Planctomycetaceae;Pir4 lineage	Planctomycetes	Planctomycetacia	Planctomycetales	Planctomycetaceae
OTU.865	-3.29233094963437	0.275751314602495	1	Cellular organisms;Bacteria;Candidate division SR1	Candidate division SR1	unknown	unknown	unknown
OTU.1091	3.53974241298642	0.276648381589346	1	Cellular organisms;Bacteria;Bacteroidetes;Sphingobacteria;Sphingobacteriales;Unknown Sphingobacteriales family	Bacteroidetes	Sphingobacteria	Sphingobacteriales	unknown
OTU.1240	3.53974241298642	0.276648381589346	1	Cellular organisms;Bacteria;Proteobacteria;Deltaproteobacteria;Bdellovibrionales;Unknown Bdellovibrionales family	Proteobacteria	Deltaproteobacteria	Bdellovibrionales	unknown
OTU.1410	3.53974241298642	0.276648381589346	1	Cellular organisms;Bacteria;Proteobacteria;Deltaproteobacteria;Bdellovibrionales;Unknown Bdellovibrionales family	Proteobacteria	Deltaproteobacteria	Bdellovibrionales	unknown
OTU.715	1.88416485721938	0.276993054474026	1	Cellular organisms;Bacteria;Candidate division SR1	Candidate division SR1	unknown	unknown	unknown
OTU.875	-3.23699273901247	0.280510500399548	1	Cellular organisms;Bacteria;Proteobacteria;Gammaproteobacteria;Vibrionales;Vibrionaceae;Photobacterium	Proteobacteria	Gammaproteobacteria	Vibrionales	Vibrionaceae
OTU.174	0.783552774933518	0.280855034812253	1	Cellular organisms;Bacteria;Proteobacteria;Alphaproteobacteria;Rhizobiales;Hyphomicrobiaceae;Filomicrobium	Proteobacteria	Alphaproteobacteria	Rhizobiales	Hyphomicrobiaceae
OTU.561	1.71907010176091	0.281696811116288	1	Cellular organisms;Bacteria;Planctomycetes;Phycisphaerae;Phycisphaerales;Phycisphaeraceae;Phycisphaera	Planctomycetes	Phycisphaerae	Phycisphaerales	Phycisphaeraceae
OTU.536	0.946534089524639	0.282082748487169	1	Cellular organisms;Bacteria;Proteobacteria;Alphaproteobacteria;Rhodobacterales;Rhodobacteraceae	Proteobacteria	Alphaproteobacteria	Rhodobacterales	Rhodobacteraceae
OTU.329	1.32999225370429	0.282106256410012	1	Cellular organisms;Bacteria;Bacteroidetes;Sphingobacteria;Unknown Sphingobacteria order	Bacteroidetes	Sphingobacteria	unknown	unknown
OTU.135	0.731566338143142	0.282122952935759	1	Cellular organisms;Bacteria;Bacteroidetes;Flavobacteria;Flavobacteriales;Flavobacteriaceae;Robiginitalea	Bacteroidetes	Flavobacteria	Flavobacteriales	Flavobacteriaceae
OTU.1425	-3.25774090770569	0.282616430157725	1	Cellular organisms;Bacteria;Proteobacteria;Alphaproteobacteria	Proteobacteria	Alphaproteobacteria	unknown	unknown
OTU.327	-1.14954408619365	0.282792547713684	1	Cellular organisms;Bacteria;Candidate division Parcubacteria	Candidate division Parcubacteria	unknown	unknown	unknown
OTU.576	-2.52095775933986	0.283020157560586	1	Cellular organisms;Bacteria;Bacteroidetes;Flavobacteria;Flavobacteriales;Unknown Flavobacteriales family	Bacteroidetes	Flavobacteria	Flavobacteriales	unknown
OTU.514	1.60486495059898	0.283728117513962	1	Cellular organisms;Bacteria;Bacteroidetes;Flavobacteria;Flavobacteriales;Flavobacteriaceae;Unknown Flavobacteriaceae genus	Bacteroidetes	Flavobacteria	Flavobacteriales	Flavobacteriaceae
OTU.324	-1.02090949418152	0.283799728885303	1	Cellular organisms;Bacteria;Bacteroidetes;Sphingobacteria;Sphingobacteriales;NS11-12 marine group	Bacteroidetes	Sphingobacteria	Sphingobacteriales	unknown
OTU.1138	-2.96289964737196	0.284546768536415	1	Cellular organisms;Bacteria;Bacteroidetes;Flavobacteria;Flavobacteriales;Flavobacteriaceae;Maribacter	Bacteroidetes	Flavobacteria	Flavobacteriales	Flavobacteriaceae
OTU.1666	-2.96289964737196	0.284546768536415	1	Cellular organisms;Bacteria;Gracilibacteria	Gracilibacteria	unknown	unknown	unknown
OTU.1214	3.22367601609375	0.286030583341245	1	Cellular organisms;Bacteria;Planctomycetes;OM190	Planctomycetes	Planctomycetes	unknown	unknown
OTU.609	3.24027536191283	0.286602446487684	1	Cellular organisms;Bacteria;Proteobacteria;Gammaproteobacteria;Thiotrichales;H2-104-2	Proteobacteria	Gammaproteobacteria	Thiotrichales	unknown
OTU.1162	2.36580481126932	0.286940877823837	1	Cellular organisms;Bacteria;Verrucomicrobia;Verrucomicrobiae;Verrucomicrobiales;DEV007	Verrucomicrobia	Verrucomicrobiae	Verrucomicrobiales	unknown
OTU.928	2.56706261216771	0.288045347549357	1	Cellular organisms;Bacteria;Actinobacteria;Acidimicrobiia;Acidimicrobiales;Acidimicrobiaceae	Actinobacteria	Acidimicrobiia	Acidimicrobiales	Acidimicrobiaceae
OTU.696	-2.43545308697394	0.288949322475441	1	Cellular organisms;Bacteria;Bacteroidetes;Cytophagia;Cytophagales;Flammeovirgaceae;Fulvivirga	Bacteroidetes	Cytophagia	Cytophagales	Flammeovirgaceae
OTU.1681	0.64862574136668	0.291758676066281	1	Cellular organisms;Bacteria;Bacteroidetes;Flavobacteria;Flavobacteriales;Flavobacteriaceae;Eudoraea	Bacteroidetes	Flavobacteria	Flavobacteriales	Flavobacteriaceae
OTU.188	-0.841905502972418	0.291834084654989	1	Cellular organisms;Bacteria;Proteobacteria;Deltaproteobacteria;Bdellovibrionales;Bacteriovoraceae;Unknown Bacteriovoraceae genus	Proteobacteria	Deltaproteobacteria	Bdellovibrionales	unknown
OTU.1005	3.37209350047839	0.294078525838773	1	Cellular organisms;Bacteria;Planctomycetes;Planctomycetacia;Planctomycetales;Planctomycetaceae;Unknown Planctomycetaceae genus	Planctomycetes	Planctomycetacia	Planctomycetales	Planctomycetaceae
OTU.1192	3.37209350047839	0.294078525838773	1	Cellular organisms;Bacteria;Proteobacteria;Gammaproteobacteria;Xanthomonadales;Sinobacteraceae	Proteobacteria	Gammaproteobacteria	Xanthomonadales	Sinobacteraceae
OTU.1283	3.37209350047839	0.294078525838773	1	Cellular organisms;Bacteria;Planctomycetes;Unknown Planctomycetes class	Planctomycetes	Planctomycetes	unknown	unknown
OTU.1338	3.37209350047839	0.294078525838773	1	Cellular organisms;Bacteria;Proteobacteria;Alphaproteobacteria;Kordiimonadales;Kordiimonadaceae;Kordiimonas	Proteobacteria	Alphaproteobacteria	Kordiimonadales	Kordiimonadaceae
OTU.1386	3.37209350047839	0.294078525838773	1	Cellular organisms;Bacteria;Proteobacteria;Gammaproteobacteria;Alteromonadales;Alteromonadaceae	Proteobacteria	Gammaproteobacteria	Alteromonadales	Alteromonadaceae
OTU.1673	3.37209350047839	0.294078525838773	1	Cellular organisms;Bacteria;Chlamydiae;Chlamydiae (class);Chlamydiales;Unknown Chlamydiales family	Chlamydiae	Chlamydiae	Chlamydiales	unknown
OTU.512	3.37209350047839	0.294078525838773	1	Cellular organisms;Bacteria;Planctomycetes;OM190	Planctomycetes	Planctomycetes	unknown	unknown
OTU.645	3.37209350047839	0.294078525838773	1	Cellular organisms;Bacteria;Proteobacteria;Deltaproteobacteria;Unknown Deltaproteobacteria order	Proteobacteria	Deltaproteobacteria	unknown	unknown
OTU.670	3.37209350047839	0.294078525838773	1	Cellular organisms;Bacteria;Planctomycetes;vadinHA49	Planctomycetes	Planctomycetes	unknown	unknown
OTU.909	3.37209350047839	0.294078525838773	1	Cellular organisms;Bacteria;Proteobacteria;Deltaproteobacteria;Myxococcales;Unknown Myxococcales family	Proteobacteria	Deltaproteobacteria	Myxococcales	unknown
OTU.111	3.49859495407404	0.294370030217864	1	Cellular organisms;Bacteria;Cyanobacteria;Cyanobacteria (class);Pseudanabaenales;Pseudanabaenaceae	Cyanobacteria	unknown	unknown	Pseudanabaenaceae
OTU.77	0.866437054006006	0.296303348907372	1	Cellular organisms;Bacteria;Proteobacteria;Alphaproteobacteria;Sphingomonadales;Erythrobacteraceae;Erythrobacter	Proteobacteria	Alphaproteobacteria	Sphingomonadales	Erythrobacteraceae
OTU.547	-2.55787654167071	0.297790451083764	1	Cellular organisms;Bacteria;Bacteroidetes;Flavobacteria;Flavobacteriales;Cryomorphaceae;Unknown Cryomorphaceae genus	Bacteroidetes	Flavobacteria	Flavobacteriales	Cryomorphaceae
OTU.431	1.49905493888206	0.29829715216222	1	Cellular organisms;Bacteria;Bacteroidetes;Flavobacteria;Flavobacteriales;Flavobacteriaceae;Marixanthomonas	Bacteroidetes	Flavobacteria	Flavobacteriales	Flavobacteriaceae
OTU.254	1.15148642352451	0.298648181863536	1	Cellular organisms;Bacteria;Proteobacteria;Alphaproteobacteria;Rhizobiales;Phyllobacteriaceae	Proteobacteria	Alphaproteobacteria	Rhizobiales	Phyllobacteriaceae
OTU.756	3.11506549318324	0.302595675940901	1	Cellular organisms;Bacteria;Bacteroidetes;Cytophagia;Cytophagales;Flammeovirgaceae;Ekhidna	Bacteroidetes	Cytophagia	Cytophagales	Flammeovirgaceae
OTU.1411	2.69613978820994	0.302739205590869	1	Cellular organisms;Bacteria;Bacteroidetes;Sphingobacteria;Sphingobacteriales;Saprospiraceae	Bacteroidetes	Sphingobacteria	Sphingobacteriales	Saprospiraceae
OTU.942	2.69613978820994	0.302739205590869	1	Cellular organisms;Bacteria;Planctomycetes;Planctomycetacia;Planctomycetales;Planctomycetaceae;Planctomyces	Planctomycetes	Planctomycetacia	Planctomycetales	Planctomycetaceae
OTU.71	0.674187405427693	0.303573529317199	1	Cellular organisms;Bacteria;Proteobacteria;Alphaproteobacteria;Rhodobacterales;Rhodobacteraceae	Proteobacteria	Alphaproteobacteria	Rhodobacterales	Rhodobacteraceae
OTU.63	-0.614461708265731	0.307894217035432	1	Cellular organisms;Bacteria;Bacteroidetes;Flavobacteria;Flavobacteriales;Flavobacteriaceae;Robiginitalea	Bacteroidetes	Flavobacteria	Flavobacteriales	Flavobacteriaceae
OTU.243	1.16751756173879	0.308614173240289	1	Cellular organisms;Bacteria;Planctomycetes;Planctomycetacia;Planctomycetales;Planctomycetaceae;Blastopirellula	Planctomycetes	Planctomycetacia	Planctomycetales	Planctomycetaceae
OTU.1778	-3.10949174648225	0.308894345706194	1	Cellular organisms;Bacteria;Proteobacteria;Gammaproteobacteria;Arenciella Order Incertae Sedis;Arenciella Family Incertae Sedis;Arenicella	Proteobacteria	Gammaproteobacteria	unknown	unknown
OTU.579	2.48022136959611	0.309138230666745	1	Cellular organisms;Bacteria;Proteobacteria;Alphaproteobacteria;Rhizobiales;Hyphomicrobiaceae;Filomicrobium	Proteobacteria	Alphaproteobacteria	Rhizobiales	Hyphomicrobiaceae
OTU.1248	-3.11667691905957	0.309261645007364	1	Cellular organisms;Bacteria;Proteobacteria;Unknown Proteobacteria class	Proteobacteria	unknown	unknown	unknown
OTU.279	-1.48017708510123	0.310456985146973	1	Cellular organisms;Bacteria;Bacteroidetes;Flavobacteria;Flavobacteriales;Flavobacteriaceae;Unknown Flavobacteriaceae genus	Bacteroidetes	Flavobacteria	Flavobacteriales	Flavobacteriaceae
OTU.391	-1.75181176870656	0.310480934091521	1	Cellular organisms;Bacteria;Proteobacteria;Alphaproteobacteria;Rhizobiales;Hyphomicrobiaceae	Proteobacteria	Alphaproteobacteria	Rhizobiales	Hyphomicrobiaceae
OTU.368	1.43728696295295	0.311078456130122	1	Cellular organisms;Bacteria;Planctomycetes;OM190	Planctomycetes	Planctomycetes	unknown	unknown
OTU.416	-1.03228975468141	0.312602317222317	1	Cellular organisms;Bacteria;Proteobacteria;Alphaproteobacteria;Rickettsiales;Unknown Rickettsiales family	Proteobacteria	Alphaproteobacteria	Rickettsiales	unknown
OTU.743	1.65642967532962	0.313769350544506	1	Cellular organisms;Bacteria;Proteobacteria;Deltaproteobacteria;Bdellovibrionales;Unknown Bdellovibrionales family	Proteobacteria	Deltaproteobacteria	Bdellovibrionales	unknown
OTU.241	1.27742060626846	0.313771196085168	1	Cellular organisms;Bacteria;Actinobacteria;Acidimicrobiia;Acidimicrobiales	Actinobacteria	Acidimicrobiia	Acidimicrobiales	unknown
OTU.1292	2.32887154973627	0.314497440332903	1	Cellular organisms;Bacteria;Planctomycetes;Planctomycetacia;Planctomycetales;Planctomycetaceae;Unknown Planctomycetaceae genus	Planctomycetes	Planctomycetacia	Planctomycetales	Planctomycetaceae
OTU.1107	-3.41161761011788	0.314728549637685	1	Cellular organisms;Bacteria;Proteobacteria;Alphaproteobacteria;Unknown Alphaproteobacteria order	Proteobacteria	Alphaproteobacteria	unknown	unknown
OTU.1067	3.18231451143217	0.315229315797768	1	Cellular organisms;Bacteria;Candidate division Parcubacteria	Candidate division Parcubacteria	unknown	unknown	unknown
OTU.1068	3.18231451143217	0.315229315797768	1	Cellular organisms;Bacteria;Planctomycetes;Pla4 lineage	Planctomycetes	Planctomycetes	unknown	unknown
OTU.1094	3.18231451143217	0.315229315797768	1	Cellular organisms;Bacteria;Candidate division TM7	Candidate division TM7	unknown	unknown	unknown
OTU.1154	3.18231451143217	0.315229315797768	1	Cellular organisms;Bacteria;Cyanobacteria;Cyanobacteria (class);Chroococcales;Cyanobacteriaceae	Cyanobacteria	unknown	Chroococcales	Cyanobacteriaceae
OTU.1288	3.18231451143217	0.315229315797768	1	Cellular organisms;Bacteria;Proteobacteria;Deltaproteobacteria;Desulfobacterales;Desulfobacteraceae;endosymbionts (Desulfobacteraceae)	Proteobacteria	Deltaproteobacteria	Desulfobacterales	Desulfobacteraceae
OTU.1743	3.18231451143217	0.315229315797768	1	Cellular organisms;Bacteria;Planctomycetes;Phycisphaerae;Phycisphaerales;Phycisphaeraceae;Unknown Phycisphaeraceae genus	Planctomycetes	Phycisphaerae	Phycisphaerales	Phycisphaeraceae
OTU.343	3.18231451143217	0.315229315797768	1	Cellular organisms;Bacteria;Gracilibacteria	Gracilibacteria	unknown	unknown	unknown
OTU.565	3.18231451143217	0.315229315797768	1	Cellular organisms;Bacteria;Proteobacteria;Alphaproteobacteria;Rhodospirillales;Rhodospirillaceae;Thalassospira	Proteobacteria	Alphaproteobacteria	Rhodospirillales	Rhodospirillaceae
OTU.681	3.18231451143217	0.315229315797768	1	Cellular organisms;Bacteria;Bacteroidetes;Flavobacteria;Flavobacteriales;Unknown Flavobacteriales family	Bacteroidetes	Flavobacteria	Flavobacteriales	unknown
OTU.688	3.18231451143217	0.315229315797768	1	Cellular organisms;Bacteria;Proteobacteria;Gammaproteobacteria;Thiotrichales;Thiotrichaceae;Unknown Thiotrichaceae genus	Proteobacteria	Gammaproteobacteria	Thiotrichales	Thiotrichaceae
OTU.718	3.18231451143217	0.315229315797768	1	Cellular organisms;Bacteria;Planctomycetes;Planctomycetacia;Planctomycetales;Planctomycetaceae;Unknown Planctomycetaceae genus	Planctomycetes	Planctomycetacia	Planctomycetales	Planctomycetaceae
OTU.793	3.18231451143217	0.315229315797768	1	Cellular organisms;Bacteria;Planctomycetes;Planctomycetacia;Unknown Planctomycetacia order	Planctomycetes	Planctomycetacia	unknown	unknown
OTU.814	3.18231451143217	0.315229315797768	1	Cellular organisms;Bacteria;Bacteroidetes;Balneolales incertae sedis;Balneola incertae sedis;Unknown Balneola incertae sedis genus	Bacteroidetes	Bacteroidetes	unknown	unknown
OTU.829	3.18231451143217	0.315229315797768	1	Cellular organisms;Bacteria;Bacteroidetes;Flavobacteria;Flavobacteriales;Unknown Flavobacteriales family	Bacteroidetes	Flavobacteria	Flavobacteriales	unknown
OTU.301	-1.3809406457192	0.315620876276803	1	Cellular organisms;Bacteria;Bacteroidetes;Flavobacteria;Flavobacteriales;Cryomorphaceae;Unknown Cryomorphaceae genus	Bacteroidetes	Flavobacteria	Flavobacteriales	Cryomorphaceae
OTU.629	3.11563876951406	0.315698325389271	1	Cellular organisms;Bacteria;Proteobacteria;JTB23	Proteobacteria	unknown	unknown	unknown
OTU.556	-1.84749072035314	0.316443332708447	1	Cellular organisms;Bacteria;Candidate division Parcubacteria	Candidate division Parcubacteria	unknown	unknown	unknown
OTU.706	2.59438848813153	0.316487556635822	1	Cellular organisms;Bacteria;Verrucomicrobia;Opitutae;Puniceicoccales;Puniceicoccaceae;Cerasicoccus	Verrucomicrobia	Opitutae	Puniceicoccales	Puniceicoccaceae
OTU.1826	-3.06167664635665	0.318155080405988	1	Cellular organisms;Bacteria;Proteobacteria;Alphaproteobacteria;Rhodobacterales;Unknown Rhodobacterales family	Proteobacteria	Alphaproteobacteria	Rhodobacterales	unknown
OTU.395	1.35780735773813	0.318864814883171	1	Cellular organisms;Bacteria;Actinobacteria;Acidimicrobiia;Acidimicrobiales;Acidimicrobiaceae	Actinobacteria	Acidimicrobiia	Acidimicrobiales	Acidimicrobiaceae
OTU.836	2.46074239167065	0.323441787072958	1	Cellular organisms;Bacteria;Bacteroidetes;Cytophagia;Cytophagales;Flammeovirgaceae	Bacteroidetes	Cytophagia	Cytophagales	Flammeovirgaceae
OTU.181	-0.991002641551741	0.323782417003283	1	Cellular organisms;Bacteria;Bacteroidetes;Flavobacteria;Flavobacteriales;Flavobacteriaceae;Flavobacteriaceae bacterium LE20	Bacteroidetes	Flavobacteria	Flavobacteriales	Flavobacteriaceae
OTU.482	2.29732970686495	0.324014306643942	1	Cellular organisms;Bacteria;Bacteroidetes;Sphingobacteria;Sphingobacteriales;Saprospiraceae;Aureispira	Bacteroidetes	Sphingobacteria	Sphingobacteriales	Saprospiraceae
OTU.1649	3.05102070848417	0.325530738406035	1	Cellular organisms;Bacteria;Candidate division BRC1	Candidate division BRC1	unknown	unknown	unknown
OTU.886	-2.338006281058	0.326087141108367	1	Cellular organisms;Bacteria;Bacteroidetes;Cytophagia;Cytophagales;Unknown Cytophagales family	Bacteroidetes	Cytophagia	Cytophagales	unknown
OTU.555	2.72225800323337	0.326097230183984	1	Cellular organisms;Bacteria;Bacteroidetes;Flavobacteria;Flavobacteriales;NS9 marine group	Bacteroidetes	Flavobacteria	Flavobacteriales	unknown
OTU.858	2.24404776980373	0.327576090670377	1	Cellular organisms;Bacteria;Proteobacteria;Alphaproteobacteria;Rickettsiales;Unknown Rickettsiales family	Proteobacteria	Alphaproteobacteria	Rickettsiales	unknown
OTU.193	0.97244595854223	0.329196619109941	1	Cellular organisms;Bacteria;Bacteroidetes;Cytophagia;Cytophagales;Unknown Cytophagales family	Bacteroidetes	Cytophagia	Cytophagales	unknown
OTU.1601	-3.00571570938828	0.329445467224273	1	Cellular organisms;Bacteria;Verrucomicrobia;Verrucomicrobiae;Verrucomicrobiales;DEV007	Verrucomicrobia	Verrucomicrobiae	Verrucomicrobiales	unknown
OTU.383	-2.25206445297693	0.336080809374004	1	Cellular organisms;Bacteria;Bacteroidetes;Flavobacteria;Flavobacteriales;Flavobacteriaceae;NS3a marine group	Bacteroidetes	Flavobacteria	Flavobacteriales	Flavobacteriaceae
OTU.1227	3.00782525301904	0.336725727496328	1	Cellular organisms;Bacteria;Planctomycetes;OM190	Planctomycetes	Planctomycetes	unknown	unknown
OTU.751	-1.78587327382504	0.338094334742486	1	Cellular organisms;Bacteria;Proteobacteria;Deltaproteobacteria;Unknown Deltaproteobacteria order	Proteobacteria	Deltaproteobacteria	unknown	unknown
OTU.1006	2.96371071078479	0.341635618517099	1	Cellular organisms;Bacteria;Bacteroidetes;Sphingobacteria;Sphingobacteriales;Unknown Sphingobacteriales family	Bacteroidetes	Sphingobacteria	Sphingobacteriales	unknown
OTU.1043	2.96371071078479	0.341635618517099	1	Cellular organisms;Bacteria;Proteobacteria;Alphaproteobacteria;Unknown Alphaproteobacteria order	Proteobacteria	Alphaproteobacteria	unknown	unknown
OTU.1057	2.96371071078479	0.341635618517099	1	Cellular organisms;Bacteria;Bacteroidetes;Sphingobacteria;Unknown Sphingobacteria order	Bacteroidetes	Sphingobacteria	unknown	unknown
OTU.1100	2.96371071078479	0.341635618517099	1	Cellular organisms;Bacteria;Bacteroidetes;Sphingobacteria;Sphingobacteriales;Chitinophagaceae	Bacteroidetes	Sphingobacteria	Sphingobacteriales	Chitinophagaceae
OTU.1132	2.96371071078479	0.341635618517099	1	Cellular organisms;Bacteria;Planctomycetes;OM190	Planctomycetes	Planctomycetes	unknown	unknown
OTU.1468	2.96371071078479	0.341635618517099	1	Cellular organisms;Bacteria;Proteobacteria;Deltaproteobacteria;Bdellovibrionales;Bacteriovoraceae	Proteobacteria	Deltaproteobacteria	Bdellovibrionales	unknown
OTU.1557	2.96371071078479	0.341635618517099	1	Cellular organisms;Bacteria;Bacteroidetes;Sphingobacteria;Unknown Sphingobacteria order	Bacteroidetes	Sphingobacteria	unknown	unknown
OTU.1733	2.96371071078479	0.341635618517099	1	Cellular organisms;Bacteria;Bacteroidetes;Sphingobacteria;Sphingobacteriales;Unknown Sphingobacteriales family	Bacteroidetes	Sphingobacteria	Sphingobacteriales	unknown
OTU.710	2.96371071078479	0.341635618517099	1	Cellular organisms;Bacteria;Bacteroidetes;Sphingobacteria;Sphingobacteriales;Unknown Sphingobacteriales family	Bacteroidetes	Sphingobacteria	Sphingobacteriales	unknown
OTU.819	2.96371071078479	0.341635618517099	1	Cellular organisms;Bacteria;Bacteroidetes;Cytophagia;Cytophagales;Flammeovirgaceae;Ekhidna	Bacteroidetes	Cytophagia	Cytophagales	Flammeovirgaceae
OTU.887	2.96371071078479	0.341635618517099	1	Cellular organisms;Bacteria;Proteobacteria;Deltaproteobacteria;Myxococcales;Unknown Myxococcales family	Proteobacteria	Deltaproteobacteria	Myxococcales	unknown
OTU.895	2.96371071078479	0.341635618517099	1	Cellular organisms;Bacteria;Planctomycetes;Unknown Planctomycetes class	Planctomycetes	Planctomycetes	unknown	unknown
OTU.1473	2.69761155974917	0.341875224846486	1	Cellular organisms;Bacteria;Planctomycetes;OM190	Planctomycetes	Planctomycetes	unknown	unknown
OTU.747	2.69761155974917	0.341875224846486	1	Cellular organisms;Bacteria;Planctomycetes;Planctomycetacia;Planctomycetales;Unknown Planctomycetales family	Planctomycetes	Planctomycetacia	Planctomycetales	unknown
OTU.408	2.42875180347037	0.342008018975405	1	Cellular organisms;Bacteria;Planctomycetes;Planctomycetacia;Planctomycetales;Planctomycetaceae;Rhodopirellula	Planctomycetes	Planctomycetacia	Planctomycetales	Planctomycetaceae
OTU.162	-1.02880486950316	0.342400040852197	1	Cellular organisms;Bacteria;Bacteroidetes;Sphingobacteria;Unknown Sphingobacteria order	Bacteroidetes	Sphingobacteria	unknown	unknown
OTU.554	1.63742382318778	0.342520374478739	1	Cellular organisms;Bacteria;Proteobacteria;Alphaproteobacteria;Rhizobiales;Rhodobiaceae;Anderseniella	Proteobacteria	Alphaproteobacteria	Rhizobiales	Rhodobiaceae
OTU.1243	-1.99242828496726	0.346833599404201	1	Cellular organisms;Bacteria;Bacteroidetes;Flavobacteria;Flavobacteriales;Cryomorphaceae;Fluviicola	Bacteroidetes	Flavobacteria	Flavobacteriales	Cryomorphaceae
OTU.1026	2.97914746490465	0.348477723072511	1	Cellular organisms;Bacteria;Bacteroidetes;Sphingobacteria;Sphingobacteriales;Saprospiraceae;Lewinella	Bacteroidetes	Sphingobacteria	Sphingobacteriales	Saprospiraceae
OTU.1803	2.97914746490465	0.348477723072511	1	Cellular organisms;Bacteria;Proteobacteria;Gammaproteobacteria;BD7-8 marine group	Proteobacteria	Gammaproteobacteria	unknown	unknown
OTU.646	2.97914746490465	0.348477723072511	1	Cellular organisms;Bacteria;Planctomycetes;OM190	Planctomycetes	Planctomycetes	unknown	unknown
OTU.1653	2.50798604119138	0.349671119053553	1	Cellular organisms;Bacteria;Planctomycetes;Planctomycetacia;Planctomycetales;Planctomycetaceae;Pir4 lineage	Planctomycetes	Planctomycetacia	Planctomycetales	Planctomycetaceae
OTU.384	2.06229671055276	0.352390745310208	1	Cellular organisms;Bacteria;Bacteroidetes;Sphingobacteria;Unknown Sphingobacteria order	Bacteroidetes	Sphingobacteria	unknown	unknown
OTU.979	-2.39154353130399	0.354159122159439	1	Cellular organisms;Bacteria;Bacteroidetes;Sphingobacteria;Unknown Sphingobacteria order	Bacteroidetes	Sphingobacteria	unknown	unknown
OTU.256	0.30744730672577	0.356143077929068	1	Cellular organisms;Bacteria;Proteobacteria;Alphaproteobacteria;Rhodobacterales;Rhodobacteraceae;Salinihabitans	Proteobacteria	Alphaproteobacteria	Rhodobacterales	Rhodobacteraceae
OTU.134	-0.560990994844862	0.357365724854023	1	Cellular organisms;Bacteria;Proteobacteria;Alphaproteobacteria;Rhodobacterales;Rhodobacteraceae	Proteobacteria	Alphaproteobacteria	Rhodobacterales	Rhodobacteraceae
OTU.1346	-2.85544178018249	0.358481154372304	1	Cellular organisms;Bacteria;Proteobacteria;Alphaproteobacteria;Sphingomonadales;Sphingomonadaceae;Sphingomonas	Proteobacteria	Alphaproteobacteria	Sphingomonadales	Sphingomonadaceae
OTU.837	-2.85544178018249	0.358481154372304	1	Cellular organisms;Bacteria;Proteobacteria;Alphaproteobacteria;Rhodospirillales;Acetobacteraceae	Proteobacteria	Alphaproteobacteria	Rhodospirillales	Acetobacteraceae
OTU.353	-1.25568522229802	0.361651953311837	1	Cellular organisms;Bacteria;Candidate division Parcubacteria	Candidate division Parcubacteria	unknown	unknown	unknown
OTU.976	-1.75811562745537	0.368578804729808	1	Cellular organisms;Bacteria;Bacteroidetes;Flavobacteria;Flavobacteriales;Unknown Flavobacteriales family	Bacteroidetes	Flavobacteria	Flavobacteriales	unknown
OTU.641	1.33122248400669	0.369555944615454	1	Cellular organisms;Bacteria;Proteobacteria;Alphaproteobacteria;Rhodobacterales;Rhodobacteraceae;Rhodobacter	Proteobacteria	Alphaproteobacteria	Rhodobacterales	Rhodobacteraceae
OTU.1197	2.80266007084027	0.369650975677455	1	Cellular organisms;Bacteria;Chloroflexi;Caldilineae;Caldilineales;Caldilineaceae;Caldilinea	Chloroflexi	Caldilineae	Caldilineales	Caldilineaceae
OTU.1199	2.80266007084027	0.369650975677455	1	Cellular organisms;Bacteria;Chlamydiae;Chlamydiae (class);Unknown Chlamydiae (class) order	Chlamydiae	Chlamydiae	unknown	unknown
OTU.1203	2.80266007084027	0.369650975677455	1	Cellular organisms;Bacteria;Actinobacteria;Acidimicrobiia;Acidimicrobiales	Actinobacteria	Acidimicrobiia	Acidimicrobiales	unknown
OTU.936	2.80266007084027	0.369650975677455	1	Cellular organisms;Bacteria;Candidate division TM7	Candidate division TM7	unknown	unknown	unknown
OTU.1669	-2.79871813500068	0.37017730750343	1	Cellular organisms;Bacteria;Verrucomicrobia;Opitutae;vadinHA64	Verrucomicrobia	Opitutae	unknown	unknown
OTU.628	2.37968901914333	0.370665096569854	1	Cellular organisms;Bacteria;Proteobacteria;Alphaproteobacteria;Caulobacterales;Hyphomonadaceae;Unknown Hyphomonadaceae genus	Proteobacteria	Alphaproteobacteria	Caulobacterales	Hyphomonadaceae
OTU.211	-1.34553607632884	0.370884736454181	1	Cellular organisms;Bacteria;Bacteroidetes;Sphingobacteria;Sphingobacteriales;Unknown Sphingobacteriales family	Bacteroidetes	Sphingobacteria	Sphingobacteriales	unknown
OTU.1261	-2.3362488867666	0.371740227332258	1	Cellular organisms;Bacteria;Planctomycetes;Planctomycetacia;Planctomycetales;Planctomycetaceae;Unknown Planctomycetaceae genus	Planctomycetes	Planctomycetacia	Planctomycetales	Planctomycetaceae
OTU.774	2.33509794904864	0.372249214351447	1	Cellular organisms;Bacteria;Bacteroidetes;Cytophagia;Unknown Cytophagia order	Bacteroidetes	Cytophagia	unknown	unknown
OTU.194	0.741225391123955	0.372982187537045	1	Cellular organisms;Bacteria;Planctomycetes;Planctomycetacia;Planctomycetales;Planctomycetaceae;Planctomyces	Planctomycetes	Planctomycetacia	Planctomycetales	Planctomycetaceae
OTU.1183	2.7542123846729	0.373233769761602	1	Cellular organisms;Bacteria;Proteobacteria;Gammaproteobacteria;Thiotrichales;Thiotrichaceae;Leucothrix	Proteobacteria	Gammaproteobacteria	Thiotrichales	Thiotrichaceae
OTU.1345	2.7542123846729	0.373233769761602	1	Cellular organisms;Bacteria;Bacteroidetes;Cytophagia;Cytophagales;Flammeovirgaceae	Bacteroidetes	Cytophagia	Cytophagales	Flammeovirgaceae
OTU.1671	2.7542123846729	0.373233769761602	1	Cellular organisms;Bacteria;Proteobacteria;Alphaproteobacteria;Rhodobacterales;Rhodobacteraceae	Proteobacteria	Alphaproteobacteria	Rhodobacterales	Rhodobacteraceae
OTU.566	2.7542123846729	0.373233769761602	1	Cellular organisms;Bacteria;Proteobacteria;Alphaproteobacteria;Rhodospirillales;Rhodospirillaceae;Thalassobaculum;bacterium DG949	Proteobacteria	Alphaproteobacteria	Rhodospirillales	Rhodospirillaceae
OTU.1007	2.70582498710945	0.375903308588926	1	Cellular organisms;Bacteria;Bacteroidetes;Sphingobacteria;Unknown Sphingobacteria order	Bacteroidetes	Sphingobacteria	unknown	unknown
OTU.1039	2.70582498710945	0.375903308588926	1	Cellular organisms;Bacteria;Chlamydiae;Chlamydiae (class);Chlamydiales;Simkaniaceae;Candidatus Fritschea	Chlamydiae	Chlamydiae	Chlamydiales	Simkaniaceae
OTU.1110	2.70582498710945	0.375903308588926	1	Cellular organisms;Bacteria;Verrucomicrobia;OPB35 soil group	Verrucomicrobia	unknown	unknown	unknown
OTU.1130	2.70582498710945	0.375903308588926	1	Cellular organisms;Bacteria;Lentisphaerae;Lentisphaeria;Lentisphaerales;Lentisphaeraceae;Lentisphaera	Lentisphaerae	Lentisphaeria	Lentisphaerales	Lentisphaeraceae
OTU.1157	2.70582498710945	0.375903308588926	1	Cellular organisms;Bacteria;Proteobacteria;Alphaproteobacteria;Rhizobiales;Rhodobiaceae;Parvibaculum	Proteobacteria	Alphaproteobacteria	Rhizobiales	Rhodobiaceae
OTU.1204	2.70582498710945	0.375903308588926	1	Cellular organisms;Bacteria;Planctomycetes;OM190	Planctomycetes	Planctomycetes	unknown	unknown
OTU.1209	2.70582498710945	0.375903308588926	1	Cellular organisms;Bacteria;Planctomycetes;Phycisphaerae;Phycisphaerales;Unknown Phycisphaerales family	Planctomycetes	Phycisphaerae	Phycisphaerales	unknown
OTU.1210	2.70582498710945	0.375903308588926	1	Cellular organisms;Bacteria;Planctomycetes;Pla4 lineage	Planctomycetes	Planctomycetes	unknown	unknown
OTU.1242	2.70582498710945	0.375903308588926	1	Cellular organisms;Bacteria;Proteobacteria;Deltaproteobacteria;Bdellovibrionales;Unknown Bdellovibrionales family	Proteobacteria	Deltaproteobacteria	Bdellovibrionales	unknown
OTU.1278	2.70582498710945	0.375903308588926	1	Cellular organisms;Bacteria;Bacteroidetes;Sphingobacteria;Unknown Sphingobacteria order	Bacteroidetes	Sphingobacteria	unknown	unknown
OTU.1364	2.70582498710945	0.375903308588926	1	Cellular organisms;Bacteria;Cyanobacteria;Cyanobacteria (class);Pseudanabaenales;Pseudanabaenaceae;Leptolyngbya	Cyanobacteria	unknown	unknown	Pseudanabaenaceae
OTU.1417	2.70582498710945	0.375903308588926	1	Cellular organisms;Bacteria;Planctomycetes;OM190	Planctomycetes	Planctomycetes	unknown	unknown
OTU.1427	2.70582498710945	0.375903308588926	1	Cellular organisms;Bacteria;Proteobacteria;Gammaproteobacteria;Alteromonadales;Alteromonadaceae;Unknown Alteromonadaceae genus	Proteobacteria	Gammaproteobacteria	Alteromonadales	Alteromonadaceae
OTU.1664	2.70582498710945	0.375903308588926	1	Cellular organisms;Bacteria;Proteobacteria;Alphaproteobacteria;Rhizobiales;Phyllobacteriaceae	Proteobacteria	Alphaproteobacteria	Rhizobiales	Phyllobacteriaceae
OTU.1699	2.70582498710945	0.375903308588926	1	Cellular organisms;Bacteria;Proteobacteria;Deltaproteobacteria;Desulfuromonadales;Unknown Desulfuromonadales family	Proteobacteria	Deltaproteobacteria	Desulfuromonadales	unknown
OTU.1728	2.70582498710945	0.375903308588926	1	Cellular organisms;Bacteria;Proteobacteria;Deltaproteobacteria;Myxococcales;Unknown Myxococcales family	Proteobacteria	Deltaproteobacteria	Myxococcales	unknown
OTU.491	2.70582498710945	0.375903308588926	1	Cellular organisms;Bacteria;Bacteroidetes;Cytophagia;Cytophagales;Flammeovirgaceae;Candidatus Amoebophilus	Bacteroidetes	Cytophagia	Cytophagales	Flammeovirgaceae
OTU.504	2.70582498710945	0.375903308588926	1	Cellular organisms;Bacteria;Proteobacteria;Alphaproteobacteria;Unknown Alphaproteobacteria order	Proteobacteria	Alphaproteobacteria	unknown	unknown
OTU.562	2.70582498710945	0.375903308588926	1	Cellular organisms;Bacteria;Bacteroidetes;Sphingobacteria;Sphingobacteriales;Unknown Sphingobacteriales family	Bacteroidetes	Sphingobacteria	Sphingobacteriales	unknown
OTU.610	2.70582498710945	0.375903308588926	1	Cellular organisms;Bacteria;Bacteroidetes;Rhodothermaceae incertae sedis	Bacteroidetes	Bacteroidetes	unknown	unknown
OTU.773	2.70582498710945	0.375903308588926	1	Cellular organisms;Bacteria;Planctomycetes;OM190	Planctomycetes	Planctomycetes	unknown	unknown
OTU.782	2.70582498710945	0.375903308588926	1	Cellular organisms;Bacteria;Proteobacteria;Unknown Proteobacteria genus	Proteobacteria	unknown	unknown	unknown
OTU.981	2.70582498710945	0.375903308588926	1	Cellular organisms;Bacteria;Proteobacteria	Proteobacteria	unknown	unknown	unknown
OTU.580	1.81084707506482	0.376660556845041	1	Cellular organisms;Bacteria;Proteobacteria;Alphaproteobacteria;Sphingomonadales;Sphingomonadaceae;Sphingopyxis	Proteobacteria	Alphaproteobacteria	Sphingomonadales	Sphingomonadaceae
OTU.1542	2.50892907664737	0.376978046786779	1	Cellular organisms;Bacteria;Verrucomicrobia;Verrucomicrobiae;Verrucomicrobiales;DEV007	Verrucomicrobia	Verrucomicrobiae	Verrucomicrobiales	unknown
OTU.978	2.50892907664737	0.376978046786779	1	Cellular organisms;Bacteria;Planctomycetes;Phycisphaerae;Phycisphaerales;Unknown Phycisphaerales family	Planctomycetes	Phycisphaerae	Phycisphaerales	unknown
OTU.809	2.8281509386332	0.38228406432666	1	Cellular organisms;Bacteria;Proteobacteria;Alphaproteobacteria;Rhodospirillales;Rhodospirillaceae;Unknown Rhodospirillaceae genus	Proteobacteria	Alphaproteobacteria	Rhodospirillales	Rhodospirillaceae
OTU.711	-2.24604608982865	0.383621946605647	1	Cellular organisms;Bacteria;Planctomycetes;Phycisphaerae;Phycisphaerales;Phycisphaeraceae;CL500-3	Planctomycetes	Phycisphaerae	Phycisphaerales	Phycisphaeraceae
OTU.725	2.65735050306968	0.384248497950342	1	Cellular organisms;Bacteria;Planctomycetes;Planctomycetacia;Planctomycetales;Planctomycetaceae;Blastopirellula	Planctomycetes	Planctomycetacia	Planctomycetales	Planctomycetaceae
OTU.287	1.14303976944644	0.384473013070768	1	Cellular organisms;Bacteria;Planctomycetes;Planctomycetacia;Planctomycetales;Planctomycetaceae;Unknown Planctomycetaceae genus	Planctomycetes	Planctomycetacia	Planctomycetales	Planctomycetaceae
OTU.757	2.06027333043666	0.384904807284126	1	Cellular organisms;Bacteria;Bacteroidetes;Flavobacteria;Flavobacteriales;Flavobacteriaceae;Flagellimonas	Bacteroidetes	Flavobacteria	Flavobacteriales	Flavobacteriaceae
OTU.1256	2.82831519044799	0.385547105546418	1	Cellular organisms;Bacteria;Chlamydiae;Chlamydiae (class);Chlamydiales;Unknown Chlamydiales family	Chlamydiae	Chlamydiae	Chlamydiales	unknown
OTU.672	2.82831519044799	0.385547105546418	1	Cellular organisms;Bacteria;Bacteroidetes;Flavobacteria;Flavobacteriales;Unknown Flavobacteriales family	Bacteroidetes	Flavobacteria	Flavobacteriales	unknown
OTU.1323	-2.04743752695892	0.386788581777995	1	Cellular organisms;Bacteria;Proteobacteria;Gammaproteobacteria;Chromatiales;Granulosicoccaceae;Granulosicoccus	Proteobacteria	Gammaproteobacteria	Chromatiales	Granulosicoccaceae
OTU.910	2.50931888210197	0.388024813766139	1	Cellular organisms;Bacteria;Proteobacteria;Gammaproteobacteria	Proteobacteria	Gammaproteobacteria	unknown	unknown
OTU.553	-1.48565274820396	0.388321218412216	1	Cellular organisms;Bacteria;Proteobacteria;Gammaproteobacteria;Xanthomonadales;Sinobacteraceae	Proteobacteria	Gammaproteobacteria	Xanthomonadales	Sinobacteraceae
OTU.221	0.874671545928673	0.38974924708008	1	Cellular organisms;Bacteria;Verrucomicrobia;Verrucomicrobiae;Verrucomicrobiales;Rubritaleaceae;Roseibacillus	Verrucomicrobia	Verrucomicrobiae	Verrucomicrobiales	Rubritaleaceae
OTU.593	1.00255072804746	0.390214471904674	1	Cellular organisms;Bacteria;Proteobacteria;Deltaproteobacteria;Myxococcales;JG37-AG-15	Proteobacteria	Deltaproteobacteria	Myxococcales	unknown
OTU.478	2.49069793103805	0.390367178596923	1	Cellular organisms;Bacteria;Cyanobacteria;Cyanobacteria (class);Nostocales	Cyanobacteria	unknown	Nostocales	unknown
OTU.1516	2.07913895600348	0.391181896889903	1	Cellular organisms;Bacteria;Proteobacteria;Deltaproteobacteria;Sh765B-TzT-29	Proteobacteria	Deltaproteobacteria	unknown	unknown
OTU.585	1.83813961887392	0.393835884262596	1	Cellular organisms;Bacteria;Proteobacteria;Gammaproteobacteria;Alteromonadales;Alteromonadaceae	Proteobacteria	Gammaproteobacteria	Alteromonadales	Alteromonadaceae
OTU.257	1.66428265362613	0.394547494698226	1	Cellular organisms;Bacteria;Candidate division Parcubacteria	Candidate division Parcubacteria	unknown	unknown	unknown
OTU.1177	2.21107726194087	0.394890432389461	1	Cellular organisms;Bacteria;Acidobacteria;Holophagae;Acidobacteria group 23;NKB17	Acidobacteria	Holophagae	unknown	unknown
OTU.1022	-2.68047118271297	0.397181264089734	1	Cellular organisms;Bacteria;Bacteroidetes;Sphingobacteria;Sphingobacteriales;Saprospiraceae	Bacteroidetes	Sphingobacteria	Sphingobacteriales	Saprospiraceae
OTU.1212	-2.68047118271297	0.397181264089734	1	Cellular organisms;Bacteria;Proteobacteria;Deltaproteobacteria;Desulfuromonadales;GR-WP33-58	Proteobacteria	Deltaproteobacteria	Desulfuromonadales	unknown
OTU.1114	-2.99850451054825	0.397694215230161	1	Cellular organisms;Bacteria;Proteobacteria;Deltaproteobacteria;Unknown Deltaproteobacteria order	Proteobacteria	Deltaproteobacteria	unknown	unknown
OTU.588	1.79710169932142	0.397806582531507	1	Cellular organisms;Bacteria;Proteobacteria;Deltaproteobacteria;Desulfuromonadales;Unknown Desulfuromonadales family	Proteobacteria	Deltaproteobacteria	Desulfuromonadales	unknown
OTU.519	2.32302898566261	0.398135868191362	1	Cellular organisms;Bacteria;Proteobacteria;Deltaproteobacteria;Desulfuromonadales;Unknown Desulfuromonadales family	Proteobacteria	Deltaproteobacteria	Desulfuromonadales	unknown
OTU.930	-2.2692536084928	0.399014987093391	1	Cellular organisms;Bacteria;Proteobacteria;Alphaproteobacteria;Caulobacterales;Caulobacteraceae	Proteobacteria	Alphaproteobacteria	Caulobacterales	Caulobacteraceae
OTU.1201	1.58540023109241	0.399845043176768	1	Cellular organisms;Bacteria;Chloroflexi;Caldilineae;Caldilineales;Caldilineaceae;Caldilinea	Chloroflexi	Caldilineae	Caldilineales	Caldilineaceae
OTU.72	-0.425638742664585	0.400711016755256	1	Cellular organisms;Bacteria;Proteobacteria;Alphaproteobacteria;Rhodobacterales;Rhodobacteraceae	Proteobacteria	Alphaproteobacteria	Rhodobacterales	Rhodobacteraceae
OTU.119	-0.634360476773138	0.400733859549233	1	Cellular organisms;Bacteria;Proteobacteria;Alphaproteobacteria;Caulobacterales;Unknown Caulobacterales family	Proteobacteria	Alphaproteobacteria	Caulobacterales	unknown
OTU.603	1.53446653687255	0.401136853973725	1	Cellular organisms;Bacteria;Bacteroidetes;Sphingobacteria;Unknown Sphingobacteria order	Bacteroidetes	Sphingobacteria	unknown	unknown
OTU.526	1.50079987082675	0.40276224820935	1	Cellular organisms;Bacteria;Planctomycetes;Planctomycetacia;Planctomycetales;Planctomycetaceae;Blastopirellula	Planctomycetes	Planctomycetacia	Planctomycetales	Planctomycetaceae
OTU.466	-2.24415543651844	0.403536894988159	1	Cellular organisms;Bacteria;Proteobacteria;Gammaproteobacteria;Alteromonadales;Alteromonadaceae;uncultured;Porticoccus	Proteobacteria	Gammaproteobacteria	Alteromonadales	Alteromonadaceae
OTU.486	-1.21206036443583	0.404392898282617	1	Cellular organisms;Bacteria;Proteobacteria;Gammaproteobacteria;Xanthomonadales;Sinobacteraceae	Proteobacteria	Gammaproteobacteria	Xanthomonadales	Sinobacteraceae
OTU.447	1.26165405793876	0.405383800450383	1	Cellular organisms;Bacteria;Bacteroidetes;Cytophagia;Cytophagales;Flammeovirgaceae;Flexithrix	Bacteroidetes	Cytophagia	Cytophagales	Flammeovirgaceae
OTU.382	1.04189416897501	0.405987640183566	1	Cellular organisms;Bacteria;Proteobacteria;Alphaproteobacteria;Rhizobiales;Phyllobacteriaceae	Proteobacteria	Alphaproteobacteria	Rhizobiales	Phyllobacteriaceae
OTU.573	2.21927379972276	0.406077633541512	1	Cellular organisms;Bacteria;Bacteroidetes;Sphingobacteria;Sphingobacteriales;Unknown Sphingobacteriales family	Bacteroidetes	Sphingobacteria	Sphingobacteriales	unknown
OTU.1498	2.29110086033743	0.406087952349398	1	Cellular organisms;Bacteria;Planctomycetes;Planctomycetacia;Planctomycetales;Planctomycetaceae;Unknown Planctomycetaceae genus	Planctomycetes	Planctomycetacia	Planctomycetales	Planctomycetaceae
OTU.1503	2.29110086033743	0.406087952349398	1	Cellular organisms;Bacteria;Bacteroidetes;Sphingobacteria;Sphingobacteriales;Saprospiraceae	Bacteroidetes	Sphingobacteria	Sphingobacteriales	Saprospiraceae
OTU.292	1.22683070370257	0.40740509341492	1	Cellular organisms;Bacteria;Chloroflexi;Caldilineae;Caldilineales;Caldilineaceae	Chloroflexi	Caldilineae	Caldilineales	Caldilineaceae
OTU.583	2.14938214939194	0.408563642273891	1	Cellular organisms;Bacteria;Verrucomicrobia;Verrucomicrobiae;Verrucomicrobiales;Rubritaleaceae;Rubritalea	Verrucomicrobia	Verrucomicrobiae	Verrucomicrobiales	Rubritaleaceae
OTU.631	2.14938214939194	0.408563642273891	1	Cellular organisms;Bacteria;Bacteroidetes;Sphingobacteria;Sphingobacteriales;Saprospiraceae	Bacteroidetes	Sphingobacteria	Sphingobacteriales	Saprospiraceae
OTU.67	1.83214499776908	0.413420472867685	1	Cellular organisms;Bacteria;Candidate division SR1	Candidate division SR1	unknown	unknown	unknown
OTU.1034	-2.12918677059808	0.413956535125966	1	Cellular organisms;Bacteria;Bacteroidetes;Sphingobacteria;Sphingobacteriales;Saprospiraceae	Bacteroidetes	Sphingobacteria	Sphingobacteriales	Saprospiraceae
OTU.180	-1.2980804440519	0.414445506763611	1	Cellular organisms;Bacteria;Proteobacteria;Deltaproteobacteria;Bdellovibrionales;Bdellovibrionaceae;OM27 clade	Proteobacteria	Deltaproteobacteria	Bdellovibrionales	Bdellovibrionaceae
OTU.422	1.30039337281996	0.416581383584614	1	Cellular organisms;Bacteria;Proteobacteria;Gammaproteobacteria;HOC36	Proteobacteria	Gammaproteobacteria	unknown	unknown
OTU.349	0.798202261905337	0.417431802478934	1	Cellular organisms;Bacteria;Verrucomicrobia;Verrucomicrobiae;Verrucomicrobiales;Rubritaleaceae;Rubritalea	Verrucomicrobia	Verrucomicrobiae	Verrucomicrobiales	Rubritaleaceae
OTU.1187	2.49730897283647	0.41802204745564	1	Cellular organisms;Bacteria;Proteobacteria;Deltaproteobacteria;Sh765B-TzT-29	Proteobacteria	Deltaproteobacteria	unknown	unknown
OTU.1404	-2.35610135527761	0.418272210839888	1	Cellular organisms;Bacteria;Proteobacteria;Deltaproteobacteria;Bdellovibrionales;Bdellovibrionaceae;OM27 clade	Proteobacteria	Deltaproteobacteria	Bdellovibrionales	Bdellovibrionaceae
OTU.470	-1.28740817261299	0.42002346902376	1	Cellular organisms;Bacteria;Planctomycetes;OM190	Planctomycetes	Planctomycetes	unknown	unknown
OTU.599	2.16818148611399	0.420275400463135	1	Cellular organisms;Bacteria;Planctomycetes;Phycisphaerae;Phycisphaerales;Phycisphaeraceae;Urania-1B-19 marine sediment group	Planctomycetes	Phycisphaerae	Phycisphaerales	Phycisphaeraceae
OTU.42	1.79800365594958	0.420334332204539	1	Cellular organisms;Bacteria;Proteobacteria;Gammaproteobacteria;Chromatiales;Ectothiorhodospiraceae;Thiorhodospira	Proteobacteria	Gammaproteobacteria	Chromatiales	Ectothiorhodospiraceae
OTU.1127	2.44391393312157	0.421527786801641	1	Cellular organisms;Bacteria;Chlorobi;Ignavibacteria;Ignavibacteriales;Ignavibacteriaceae;Ignavibacterium	Chlorobi	Ignavibacteria	Ignavibacteriales	Ignavibacteriaceae
OTU.1779	2.44391393312157	0.421527786801641	1	Cellular organisms;Bacteria;Proteobacteria;Deltaproteobacteria;Desulfobacterales;Desulfobulbaceae;Desulforhopalus	Proteobacteria	Deltaproteobacteria	Desulfobacterales	Desulfobulbaceae
OTU.642	-1.57950963312226	0.422415529914111	1	Cellular organisms;Bacteria;Actinobacteria;Actinobacteria (class);Frankiales;Sporichthyaceae;hgcI clade	Actinobacteria	Actinobacteria	Frankiales	Sporichthyaceae
OTU.1013	2.39133089507449	0.422939543058775	1	Cellular organisms;Bacteria;Bacteroidetes;Flavobacteria;Flavobacteriales;Flavobacteriaceae;Unknown Flavobacteriaceae genus	Bacteroidetes	Flavobacteria	Flavobacteriales	Flavobacteriaceae
OTU.1027	2.39133089507449	0.422939543058775	1	Cellular organisms;Bacteria;Proteobacteria;Deltaproteobacteria;Unknown Deltaproteobacteria order	Proteobacteria	Deltaproteobacteria	unknown	unknown
OTU.1047	2.39133089507449	0.422939543058775	1	Cellular organisms;Bacteria;Proteobacteria;Deltaproteobacteria;Bdellovibrionales;Unknown Bdellovibrionales family	Proteobacteria	Deltaproteobacteria	Bdellovibrionales	unknown
OTU.1207	2.39133089507449	0.422939543058775	1	Cellular organisms;Bacteria;Planctomycetes;Phycisphaerae;Unknown Phycisphaerae order	Planctomycetes	Phycisphaerae	unknown	unknown
OTU.1226	2.39133089507449	0.422939543058775	1	Cellular organisms;Bacteria;Proteobacteria;Gammaproteobacteria;Oceanospirillales;OM182 clade	Proteobacteria	Gammaproteobacteria	Oceanospirillales	unknown
OTU.1268	2.39133089507449	0.422939543058775	1	Cellular organisms;Bacteria;Bacteroidetes;Cytophagia;Cytophagales;Unknown Cytophagales family	Bacteroidetes	Cytophagia	Cytophagales	unknown
OTU.1272	2.39133089507449	0.422939543058775	1	Cellular organisms;Bacteria;Candidate division Parcubacteria	Candidate division Parcubacteria	unknown	unknown	unknown
OTU.1307	2.39133089507449	0.422939543058775	1	Cellular organisms;Bacteria;Planctomycetes;BD7-11	Planctomycetes	Planctomycetes	unknown	unknown
OTU.1316	2.39133089507449	0.422939543058775	1	Cellular organisms;Bacteria;Proteobacteria;Deltaproteobacteria;Bdellovibrionales;Unknown Bdellovibrionales family	Proteobacteria	Deltaproteobacteria	Bdellovibrionales	unknown
OTU.1334	2.39133089507449	0.422939543058775	1	Cellular organisms;Bacteria;Verrucomicrobia;Opitutae;Puniceicoccales;Puniceicoccaceae	Verrucomicrobia	Opitutae	Puniceicoccales	Puniceicoccaceae
OTU.1357	2.39133089507449	0.422939543058775	1	Cellular organisms;Bacteria;Bacteroidetes;Cytophagia;Cytophagales;Flammeovirgaceae;Unknown Flammeovirgaceae genus	Bacteroidetes	Cytophagia	Cytophagales	Flammeovirgaceae
OTU.1530	2.39133089507449	0.422939543058775	1	Cellular organisms;Bacteria;Planctomycetes;Planctomycetacia;Planctomycetales;Planctomycetaceae;Unknown Planctomycetaceae genus	Planctomycetes	Planctomycetacia	Planctomycetales	Planctomycetaceae
OTU.1544	2.39133089507449	0.422939543058775	1	Cellular organisms;Bacteria;Chlamydiae;Chlamydiae (class);Unknown Chlamydiae (class) order	Chlamydiae	Chlamydiae	unknown	unknown
OTU.1630	2.39133089507449	0.422939543058775	1	Cellular organisms;Bacteria;Planctomycetes;Phycisphaerae;Phycisphaerales;Unknown Phycisphaerales family	Planctomycetes	Phycisphaerae	Phycisphaerales	unknown
OTU.1775	2.39133089507449	0.422939543058775	1	Cellular organisms;Bacteria;Planctomycetes;Pla4 lineage	Planctomycetes	Planctomycetes	unknown	unknown
OTU.1793	2.39133089507449	0.422939543058775	1	Cellular organisms;Bacteria;Cyanobacteria;Cyanobacteria (class);Unknown Cyanobacteria (class) genus	Cyanobacteria	unknown	unknown	unknown
OTU.727	2.39133089507449	0.422939543058775	1	Cellular organisms;Bacteria;Bacteroidetes;Cytophagia;Cytophagales;Unknown Cytophagales family	Bacteroidetes	Cytophagia	Cytophagales	unknown
OTU.786	2.39133089507449	0.422939543058775	1	Cellular organisms;Bacteria;Proteobacteria;Gammaproteobacteria	Proteobacteria	Gammaproteobacteria	unknown	unknown
OTU.789	2.39133089507449	0.422939543058775	1	Cellular organisms;Bacteria;Bacteroidetes;Sphingobacteria;Sphingobacteriales;Chitinophagaceae	Bacteroidetes	Sphingobacteria	Sphingobacteriales	Chitinophagaceae
OTU.827	2.39133089507449	0.422939543058775	1	Cellular organisms;Bacteria;Bacteroidetes;Cytophagia;Unknown Cytophagia order	Bacteroidetes	Cytophagia	unknown	unknown
OTU.841	2.39133089507449	0.422939543058775	1	Cellular organisms;Bacteria;Gracilibacteria	Gracilibacteria	unknown	unknown	unknown
OTU.860	2.39133089507449	0.422939543058775	1	Cellular organisms;Bacteria;Planctomycetes;Phycisphaerae;Phycisphaerales;Unknown Phycisphaerales family	Planctomycetes	Phycisphaerae	Phycisphaerales	unknown
OTU.953	2.39133089507449	0.422939543058775	1	Cellular organisms;Bacteria;Bacteroidetes;Sphingobacteria;Sphingobacteriales;Unknown Sphingobacteriales family	Bacteroidetes	Sphingobacteria	Sphingobacteriales	unknown
OTU.543	2.18604480826677	0.423123390675333	1	Cellular organisms;Bacteria;Proteobacteria;JTB23	Proteobacteria	unknown	unknown	unknown
OTU.364	-0.772171886426393	0.423315598265801	1	Cellular organisms;Bacteria;Proteobacteria;Deltaproteobacteria;Bdellovibrionales;Unknown Bdellovibrionales family	Proteobacteria	Deltaproteobacteria	Bdellovibrionales	unknown
OTU.25	-0.313366705912631	0.424427821979321	1	Cellular organisms;Bacteria;Bacteroidetes;Flavobacteria;Flavobacteriales;Flavobacteriaceae;Winogradskyella	Bacteroidetes	Flavobacteria	Flavobacteriales	Flavobacteriaceae
OTU.759	-2.84099775406211	0.424742001346706	1	Cellular organisms;Bacteria;Deinococcus-Thermus;Deinococci;Deinococcales;Trueperaceae;Truepera	Deinococcus-Thermus	Deinococci	Deinococcales	Trueperaceae
OTU.813	2.32183738463165	0.426448822484804	1	Cellular organisms;Bacteria;Proteobacteria;Alphaproteobacteria;DB1-14	Proteobacteria	Alphaproteobacteria	unknown	unknown
OTU.869	-2.08254157111422	0.430113973402175	1	Cellular organisms;Bacteria;Bacteroidetes;Sphingobacteria;Sphingobacteriales;Saprospiraceae	Bacteroidetes	Sphingobacteria	Sphingobacteriales	Saprospiraceae
OTU.673	1.63030880132062	0.430903400019571	1	Cellular organisms;Bacteria;Bacteroidetes;Sphingobacteria;Sphingobacteriales;Unknown Sphingobacteriales family	Bacteroidetes	Sphingobacteria	Sphingobacteriales	unknown
OTU.863	-2.18698659135027	0.431252487782608	1	Cellular organisms;Bacteria;Verrucomicrobia;Verrucomicrobiae;Verrucomicrobiales;Rubritaleaceae	Verrucomicrobia	Verrucomicrobiae	Verrucomicrobiales	Rubritaleaceae
OTU.1234	2.465948843448	0.431331299006174	1	Cellular organisms;Bacteria;Planctomycetes;Planctomycetacia;Planctomycetales;Planctomycetaceae;Unknown Planctomycetaceae genus	Planctomycetes	Planctomycetacia	Planctomycetales	Planctomycetaceae
OTU.1517	1.57988731327177	0.434092796882082	1	Cellular organisms;Bacteria;Proteobacteria;Alphaproteobacteria;Rhizobiales;Phyllobacteriaceae	Proteobacteria	Alphaproteobacteria	Rhizobiales	Phyllobacteriaceae
OTU.499	2.29192909746135	0.434391803823383	1	Cellular organisms;Bacteria;Proteobacteria;Gammaproteobacteria;Oceanospirillales;Unknown Oceanospirillales family	Proteobacteria	Gammaproteobacteria	Oceanospirillales	unknown
OTU.884	2.29192909746135	0.434391803823383	1	Cellular organisms;Bacteria;Bacteroidetes;Sphingobacteria;Sphingobacteriales;Unknown Sphingobacteriales family	Bacteroidetes	Sphingobacteria	Sphingobacteriales	unknown
OTU.122	-0.751816340899683	0.43455096301969	1	Cellular organisms;Bacteria;Bacteroidetes;Sphingobacteria;Unknown Sphingobacteria order	Bacteroidetes	Sphingobacteria	unknown	unknown
OTU.369	-1.88491662152378	0.437317814976198	1	Cellular organisms;Bacteria;Bacteroidetes;Flavobacteria;Flavobacteriales;Flavobacteriaceae	Bacteroidetes	Flavobacteria	Flavobacteriales	Flavobacteriaceae
OTU.700	-1.88491662152378	0.437317814976198	1	Cellular organisms;Bacteria;Proteobacteria;Gammaproteobacteria;Xanthomonadales;Sinobacteraceae;Unknown Sinobacteraceae genus	Proteobacteria	Gammaproteobacteria	Xanthomonadales	Sinobacteraceae
OTU.736	1.92159247208551	0.438141367961361	1	Cellular organisms;Bacteria;Planctomycetes;OM190	Planctomycetes	Planctomycetes	unknown	unknown
OTU.692	1.44091526273364	0.438182810704664	1	Cellular organisms;Bacteria;Bacteroidetes;Cytophagia;Cytophagales;Flammeovirgaceae;Persicobacter	Bacteroidetes	Cytophagia	Cytophagales	Flammeovirgaceae
OTU.643	-1.18306437181507	0.438372074453478	1	Cellular organisms;Bacteria;Verrucomicrobia;OPB35 soil group	Verrucomicrobia	unknown	unknown	unknown
OTU.9	-0.368899979814939	0.438475014308228	1	Cellular organisms;Bacteria;Bacteroidetes;Flavobacteria;Flavobacteriales;Flavobacteriaceae;Psychroserpens	Bacteroidetes	Flavobacteria	Flavobacteriales	Flavobacteriaceae
OTU.1330	-2.47515518000885	0.439673496763639	1	Cellular organisms;Bacteria;Proteobacteria;Alphaproteobacteria;Rickettsiales;Unknown Rickettsiales family	Proteobacteria	Alphaproteobacteria	Rickettsiales	unknown
OTU.1440	-2.47515518000885	0.439673496763639	1	Cellular organisms;Bacteria;Proteobacteria;Gammaproteobacteria	Proteobacteria	Gammaproteobacteria	unknown	unknown
OTU.1769	-2.47515518000885	0.439673496763639	1	Cellular organisms;Bacteria;Cyanobacteria;Cyanobacteria (class);Unknown Cyanobacteria (class) order	Cyanobacteria	unknown	unknown	unknown
OTU.1182	-1.67618314901299	0.441230408568527	1	Cellular organisms;Bacteria;Proteobacteria;Deltaproteobacteria;Bdellovibrionales;Unknown Bdellovibrionales family	Proteobacteria	Deltaproteobacteria	Bdellovibrionales	unknown
OTU.1325	-2.75274211711787	0.445395720410246	1	Cellular organisms;Bacteria;Proteobacteria;Gammaproteobacteria;Oceanospirillales;Oceanospirillaceae;Unknown Oceanospirillaceae genus	Proteobacteria	Gammaproteobacteria	Oceanospirillales	Oceanospirillaceae
OTU.1799	-2.75274211711787	0.445395720410246	1	Cellular organisms;Bacteria;Planctomycetes;Phycisphaerae;Phycisphaerales;Phycisphaeraceae;Unknown Phycisphaeraceae genus	Planctomycetes	Phycisphaerae	Phycisphaerales	Phycisphaeraceae
OTU.1708	2.29226122336816	0.446183991941055	1	Cellular organisms;Bacteria;Proteobacteria;TA18	Proteobacteria	unknown	unknown	unknown
OTU.1319	-2.73865781086414	0.448242347319991	1	Cellular organisms;Bacteria;Bacteroidetes;Sphingobacteria;Sphingobacteriales;Unknown Sphingobacteriales family	Bacteroidetes	Sphingobacteria	Sphingobacteriales	unknown
OTU.1421	-2.73865781086414	0.448242347319991	1	Cellular organisms;Bacteria;Proteobacteria;Deltaproteobacteria;Bdellovibrionales;Bdellovibrionaceae;Unknown Bdellovibrionaceae genus	Proteobacteria	Deltaproteobacteria	Bdellovibrionales	Bdellovibrionaceae
OTU.1571	-2.73865781086414	0.448242347319991	1	Cellular organisms;Bacteria;Verrucomicrobia;Verrucomicrobiae;Verrucomicrobiales;Unknown Verrucomicrobiales family	Verrucomicrobia	Verrucomicrobiae	Verrucomicrobiales	unknown
OTU.380	1.38654354316198	0.448946250543235	1	Cellular organisms;Bacteria;Verrucomicrobia;Verrucomicrobiae;Verrucomicrobiales;DEV007	Verrucomicrobia	Verrucomicrobiae	Verrucomicrobiales	unknown
OTU.513	1.87090036630179	0.449765415780509	1	Cellular organisms;Bacteria;Bacteroidetes;Flavobacteria;Flavobacteriales;Unknown Flavobacteriales family	Bacteroidetes	Flavobacteria	Flavobacteriales	unknown
OTU.92	-0.668310385511834	0.451095352677949	1	Cellular organisms;Bacteria;Actinobacteria;Acidimicrobiia;Acidimicrobiales;Acidimicrobiaceae;CL500-29 marine group	Actinobacteria	Acidimicrobiia	Acidimicrobiales	Acidimicrobiaceae
OTU.81	-2.20942701363286	0.451630691763848	1	Cellular organisms;Bacteria;Proteobacteria;Gammaproteobacteria;Oceanospirillales;Oceanospirillaceae;Neptuniibacter ;bacterium IS6	Proteobacteria	Gammaproteobacteria	Oceanospirillales	Oceanospirillaceae
OTU.589	1.1230705199312	0.453911087068058	1	Cellular organisms;Bacteria;Proteobacteria;Deltaproteobacteria;Myxococcales;Nannocystineae;Unknown Nannocystineae family	Proteobacteria	Deltaproteobacteria	Myxococcales	unknown
OTU.317	0.783470083506227	0.454319488852133	1	Cellular organisms;Bacteria;Proteobacteria;Alphaproteobacteria;Rhodobacterales;Rhodobacteraceae	Proteobacteria	Alphaproteobacteria	Rhodobacterales	Rhodobacteraceae
OTU.227	-0.761515397617257	0.455557959463398	1	Cellular organisms;Bacteria;Proteobacteria;Alphaproteobacteria;Rhodobacterales;Rhodobacteraceae	Proteobacteria	Alphaproteobacteria	Rhodobacterales	Rhodobacteraceae
OTU.14	-0.362377910324122	0.455782812692697	1	Cellular organisms;Bacteria;Proteobacteria;Alphaproteobacteria;Rhodobacterales;Rhodobacteraceae	Proteobacteria	Alphaproteobacteria	Rhodobacterales	Rhodobacteraceae
OTU.55	0.503149319053678	0.457148301684262	1	Cellular organisms;Bacteria;Planctomycetes;Planctomycetacia;Planctomycetales;Planctomycetaceae;Planctomyces	Planctomycetes	Planctomycetacia	Planctomycetales	Planctomycetaceae
OTU.426	-0.749835819489926	0.457500758485908	1	Cellular organisms;Bacteria;Gracilibacteria	Gracilibacteria	unknown	unknown	unknown
OTU.636	0.86664463573574	0.458663718386143	1	Cellular organisms;Bacteria;Proteobacteria;Candidatus Thiobios	Proteobacteria	unknown	unknown	unknown
OTU.832	-1.38374239597625	0.45959264641966	1	Cellular organisms;Bacteria;Gracilibacteria	Gracilibacteria	unknown	unknown	unknown
OTU.705	2.01666243361382	0.459791176916272	1	Cellular organisms;Bacteria;Planctomycetes;Planctomycetacia;Planctomycetales;Planctomycetaceae;Unknown Planctomycetaceae genus	Planctomycetes	Planctomycetacia	Planctomycetales	Planctomycetaceae
OTU.187	-0.810171727115781	0.463166704245223	1	Cellular organisms;Bacteria;Verrucomicrobia;Verrucomicrobiae;Verrucomicrobiales;Unknown Verrucomicrobiales family	Verrucomicrobia	Verrucomicrobiae	Verrucomicrobiales	unknown
OTU.34	1.41398867293068	0.465278329005012	1	Cellular organisms;Bacteria;Proteobacteria;Gammaproteobacteria;Thiotrichales;Thiotrichaceae;Leucothrix	Proteobacteria	Gammaproteobacteria	Thiotrichales	Thiotrichaceae
OTU.973	1.54503477839566	0.46590074984165	1	Cellular organisms;Bacteria;Bacteroidetes;Flavobacteria;Flavobacteriales;Flavobacteriaceae;Maribacter	Bacteroidetes	Flavobacteria	Flavobacteriales	Flavobacteriaceae
OTU.232	-0.642279387080036	0.467231210971443	1	Cellular organisms;Bacteria;Bacteroidetes;Sphingobacteria;Unknown Sphingobacteria order	Bacteroidetes	Sphingobacteria	unknown	unknown
OTU.1753	-2.63533655233206	0.469150628373916	1	Cellular organisms;Bacteria;Proteobacteria;Alphaproteobacteria;Rickettsiales;Unknown Rickettsiales family	Proteobacteria	Alphaproteobacteria	Rickettsiales	unknown
OTU.378	1.53288224648494	0.470887815081702	1	Cellular organisms;Bacteria;Bacteroidetes;Sphingobacteria;Sphingobacteriales;Saprospiraceae	Bacteroidetes	Sphingobacteria	Sphingobacteriales	Saprospiraceae
OTU.1742	-2.62013787003684	0.472295199833629	1	Cellular organisms;Bacteria;Bacteroidetes;Sphingobacteria;Sphingobacteriales;Unknown Sphingobacteriales family	Bacteroidetes	Sphingobacteria	Sphingobacteriales	unknown
OTU.964	-2.62013787003684	0.472295199833629	1	Cellular organisms;Bacteria;Gracilibacteria	Gracilibacteria	unknown	unknown	unknown
OTU.290	0.877805369173984	0.47363727764027	1	Cellular organisms;Bacteria;Actinobacteria;Acidimicrobiia;Acidimicrobiales;Sva0996 marine group	Actinobacteria	Acidimicrobiia	Acidimicrobiales	unknown
OTU.532	1.98556381597996	0.474096608352279	1	Cellular organisms;Bacteria;Proteobacteria;Alphaproteobacteria;Rhodobacterales;Unknown Rhodobacterales family	Proteobacteria	Alphaproteobacteria	Rhodobacterales	unknown
OTU.1081	2.03494649358965	0.474849003234329	1	Cellular organisms;Bacteria;Planctomycetes;Phycisphaerae;Unknown Phycisphaerae order	Planctomycetes	Phycisphaerae	unknown	unknown
OTU.493	-1.31524305431076	0.474955291651107	1	Cellular organisms;Bacteria;Gracilibacteria	Gracilibacteria	unknown	unknown	unknown
OTU.222	-0.822652468964591	0.475091052808252	1	Cellular organisms;Bacteria;Bacteroidetes;Sphingobacteria;Sphingobacteriales;Unknown Sphingobacteriales family	Bacteroidetes	Sphingobacteria	Sphingobacteriales	unknown
OTU.1423	-1.8987076201499	0.475120842240562	1	Cellular organisms;Bacteria;Bacteroidetes;Flavobacteria;Flavobacteriales;Flavobacteriaceae;Flavobacterium	Bacteroidetes	Flavobacteria	Flavobacteriales	Flavobacteriaceae
OTU.1554	-2.61172528705299	0.475280674923345	1	Cellular organisms;Bacteria;Proteobacteria;Alphaproteobacteria	Proteobacteria	Alphaproteobacteria	unknown	unknown
OTU.1712	-2.15292524235077	0.475339948494	1	Cellular organisms;Bacteria;Bacteroidetes;Sphingobacteria;Sphingobacteriales;Saprospiraceae	Bacteroidetes	Sphingobacteria	Sphingobacteriales	Saprospiraceae
OTU.270	-0.761642787752463	0.475391517194875	1	Cellular organisms;Bacteria;Verrucomicrobia;Verrucomicrobiae;Verrucomicrobiales;Rubritaleaceae;Roseibacillus	Verrucomicrobia	Verrucomicrobiae	Verrucomicrobiales	Rubritaleaceae
OTU.717	1.59994989195201	0.476070717126201	1	Cellular organisms;Bacteria;Proteobacteria;Deltaproteobacteria;Desulfuromonadales;GR-WP33-58	Proteobacteria	Deltaproteobacteria	Desulfuromonadales	unknown
OTU.657	-1.43021919018288	0.477687706203446	1	Cellular organisms;Bacteria;Bacteroidetes;Sphingobacteria;Sphingobacteriales;Chitinophagaceae	Bacteroidetes	Sphingobacteria	Sphingobacteriales	Chitinophagaceae
OTU.1341	-2.56434447793871	0.482931261539723	1	Cellular organisms;Bacteria;Proteobacteria;Alphaproteobacteria;DB1-14	Proteobacteria	Alphaproteobacteria	unknown	unknown
OTU.1343	-2.56434447793871	0.482931261539723	1	Cellular organisms;Bacteria;Bacteroidetes;Sphingobacteria;Sphingobacteriales;Saprospiraceae	Bacteroidetes	Sphingobacteria	Sphingobacteriales	Saprospiraceae
OTU.1561	-2.56434447793871	0.482931261539723	1	Cellular organisms;Bacteria;Bacteroidetes;Sphingobacteria;Sphingobacteriales;Chitinophagaceae	Bacteroidetes	Sphingobacteria	Sphingobacteriales	Chitinophagaceae
OTU.98	0.470922872546565	0.483243566588332	1	Cellular organisms;Bacteria;Planctomycetes;Phycisphaerae;Phycisphaerales;Unknown Phycisphaerales family	Planctomycetes	Phycisphaerae	Phycisphaerales	unknown
OTU.115	0.434845869397579	0.483485950289135	1	Cellular organisms;Bacteria;Planctomycetes;Planctomycetacia;Planctomycetales;Planctomycetaceae;Planctomyces	Planctomycetes	Planctomycetacia	Planctomycetales	Planctomycetaceae
OTU.1083	-2.56521292950058	0.485156732933982	1	Cellular organisms;Bacteria;Candidate division Parcubacteria	Candidate division Parcubacteria	unknown	unknown	unknown
OTU.1556	-2.56521292950058	0.485156732933982	1	Cellular organisms;Bacteria;Bacteroidetes;Flavobacteria;Flavobacteriales;NS9 marine group	Bacteroidetes	Flavobacteria	Flavobacteriales	unknown
OTU.1791	2.24522471623448	0.485684971223542	1	Cellular organisms;Bacteria;Proteobacteria;Alphaproteobacteria;Rhizobiales;Rhodobiaceae;Rhodobium	Proteobacteria	Alphaproteobacteria	Rhizobiales	Rhodobiaceae
OTU.1569	-2.5322988754929	0.488882311508063	1	Cellular organisms;Bacteria;Proteobacteria;Betaproteobacteria;Methylophilales;Methylophilaceae	Proteobacteria	Betaproteobacteria	Methylophilales	Methylophilaceae
OTU.1801	-1.378402380827	0.489956696182745	1	Cellular organisms;Bacteria;Candidate division Parcubacteria	Candidate division Parcubacteria	unknown	unknown	unknown
OTU.611	1.5376238334879	0.490079176276123	1	Cellular organisms;Bacteria;Actinobacteria;Acidimicrobiia;Acidimicrobiales;Acidimicrobiaceae	Actinobacteria	Acidimicrobiia	Acidimicrobiales	Acidimicrobiaceae
OTU.845	1.87050204861709	0.491443718184593	1	Cellular organisms;Bacteria;Bacteroidetes;Sphingobacteria;Sphingobacteriales;NS11-12 marine group	Bacteroidetes	Sphingobacteria	Sphingobacteriales	unknown
OTU.490	-1.40918698271028	0.491893760289359	1	Cellular organisms;Bacteria;Bacteroidetes;Sphingobacteria;Sphingobacteriales;Chitinophagaceae	Bacteroidetes	Sphingobacteria	Sphingobacteriales	Chitinophagaceae
OTU.1035	1.98799775669077	0.493627612533254	1	Cellular organisms;Bacteria;Bacteroidetes;Sphingobacteria;Sphingobacteriales;Saprospiraceae	Bacteroidetes	Sphingobacteria	Sphingobacteriales	Saprospiraceae
OTU.1064	1.98799775669077	0.493627612533254	1	Cellular organisms;Bacteria;Proteobacteria;Alphaproteobacteria;DB1-14	Proteobacteria	Alphaproteobacteria	unknown	unknown
OTU.1076	1.98799775669077	0.493627612533254	1	Cellular organisms;Bacteria;Bacteroidetes;Cytophagia;Unknown Cytophagia order	Bacteroidetes	Cytophagia	unknown	unknown
OTU.1077	1.98799775669077	0.493627612533254	1	Cellular organisms;Bacteria;Cyanobacteria;Cyanobacteria (class)	Cyanobacteria	unknown	unknown	unknown
OTU.1118	1.98799775669077	0.493627612533254	1	Cellular organisms;Bacteria;Proteobacteria;Gammaproteobacteria;Thiotrichales;Unknown Thiotrichales family	Proteobacteria	Gammaproteobacteria	Thiotrichales	unknown
OTU.1150	1.98799775669077	0.493627612533254	1	Cellular organisms;Bacteria;Firmicutes;Clostridia;Clostridiales;Ruminococcaceae	Firmicutes	Clostridia	Clostridiales	Ruminococcaceae
OTU.1153	1.98799775669077	0.493627612533254	1	Cellular organisms;Bacteria;Proteobacteria;Gammaproteobacteria;Alteromonadales;Alteromonadaceae;Unknown Alteromonadaceae genus	Proteobacteria	Gammaproteobacteria	Alteromonadales	Alteromonadaceae
OTU.1176	1.98799775669077	0.493627612533254	1	Cellular organisms;Bacteria;Proteobacteria;Alphaproteobacteria;Rhizobiales;Unknown Rhizobiales family	Proteobacteria	Alphaproteobacteria	Rhizobiales	unknown
OTU.1208	1.98799775669077	0.493627612533254	1	Cellular organisms;Bacteria;Verrucomicrobia;Opitutae;Puniceicoccales;Puniceicoccaceae	Verrucomicrobia	Opitutae	Puniceicoccales	Puniceicoccaceae
OTU.1257	1.98799775669077	0.493627612533254	1	Cellular organisms;Bacteria;Proteobacteria;Gammaproteobacteria;Alteromonadales;Alteromonadaceae;Unknown Alteromonadaceae genus	Proteobacteria	Gammaproteobacteria	Alteromonadales	Alteromonadaceae
OTU.1286	1.98799775669077	0.493627612533254	1	Cellular organisms;Bacteria	unknown	unknown	unknown	unknown
OTU.1355	1.98799775669077	0.493627612533254	1	Cellular organisms;Bacteria;Candidate division BRC1	Candidate division BRC1	unknown	unknown	unknown
OTU.1358	1.98799775669077	0.493627612533254	1	Cellular organisms;Bacteria;Proteobacteria;Gammaproteobacteria;NKB5	Proteobacteria	Gammaproteobacteria	unknown	unknown
OTU.1361	1.98799775669077	0.493627612533254	1	Cellular organisms;Bacteria;Chlamydiae;Chlamydiae (class);Chlamydiales;Unknown Chlamydiales family	Chlamydiae	Chlamydiae	Chlamydiales	unknown
OTU.1362	1.98799775669077	0.493627612533254	1	Cellular organisms;Bacteria;Cyanobacteria;Cyanobacteria (class);Synechococcales;Synechococcaceae;Unknown Synechococcaceae genus	Cyanobacteria	unknown	Synechococcales	Synechococcaceae
OTU.1363	1.98799775669077	0.493627612533254	1	Cellular organisms;Bacteria;Bacteroidetes;SB-1	Bacteroidetes	Bacteroidetes	unknown	unknown
OTU.1436	1.98799775669077	0.493627612533254	1	Cellular organisms;Bacteria;Proteobacteria;Deltaproteobacteria;Sva0485	Proteobacteria	Deltaproteobacteria	unknown	unknown
OTU.1442	1.98799775669077	0.493627612533254	1	Cellular organisms;Bacteria;Verrucomicrobia;Verrucomicrobiae;Verrucomicrobiales;Unknown Verrucomicrobiales family	Verrucomicrobia	Verrucomicrobiae	Verrucomicrobiales	unknown
OTU.1455	1.98799775669077	0.493627612533254	1	Cellular organisms;Bacteria;Planctomycetes;OM190	Planctomycetes	Planctomycetes	unknown	unknown
OTU.1461	1.98799775669077	0.493627612533254	1	Cellular organisms;Bacteria;Proteobacteria;Gammaproteobacteria;Oceanospirillales;OM182 clade	Proteobacteria	Gammaproteobacteria	Oceanospirillales	unknown
OTU.1501	1.98799775669077	0.493627612533254	1	Cellular organisms;Bacteria;Proteobacteria;Deltaproteobacteria;Desulfobacterales;Desulfobulbaceae	Proteobacteria	Deltaproteobacteria	Desulfobacterales	Desulfobulbaceae
OTU.1504	1.98799775669077	0.493627612533254	1	Cellular organisms;Bacteria;Bacteroidetes;Flavobacteria;Flavobacteriales;Flavobacteriaceae;Maribacter	Bacteroidetes	Flavobacteria	Flavobacteriales	Flavobacteriaceae
OTU.1532	1.98799775669077	0.493627612533254	1	Cellular organisms;Bacteria;Bacteroidetes;Sphingobacteria;Sphingobacteriales;Saprospiraceae	Bacteroidetes	Sphingobacteria	Sphingobacteriales	Saprospiraceae
OTU.1540	1.98799775669077	0.493627612533254	1	Cellular organisms;Bacteria;Proteobacteria;Gammaproteobacteria;Oceanospirillales;Alcanivoracaceae;Unknown Alcanivoracaceae genus	Proteobacteria	Gammaproteobacteria	Oceanospirillales	Alcanivoracaceae
OTU.1559	1.98799775669077	0.493627612533254	1	Cellular organisms;Bacteria;Verrucomicrobia;OPB35 soil group	Verrucomicrobia	unknown	unknown	unknown
OTU.1592	1.98799775669077	0.493627612533254	1	Cellular organisms;Bacteria;Bacteroidetes;Cytophagia;Cytophagales;Flammeovirgaceae;Ekhidna	Bacteroidetes	Cytophagia	Cytophagales	Flammeovirgaceae
OTU.1627	1.98799775669077	0.493627612533254	1	Cellular organisms;Bacteria;Planctomycetes;Unknown Planctomycetes class	Planctomycetes	Planctomycetes	unknown	unknown
OTU.1639	1.98799775669077	0.493627612533254	1	Cellular organisms;Bacteria;Bacteroidetes;Cytophagia;Cytophagales;Flammeovirgaceae;Unknown Flammeovirgaceae genus	Bacteroidetes	Cytophagia	Cytophagales	Flammeovirgaceae
OTU.1645	1.98799775669077	0.493627612533254	1	Cellular organisms;Bacteria;Planctomycetes;BD7-11	Planctomycetes	Planctomycetes	unknown	unknown
OTU.1679	1.98799775669077	0.493627612533254	1	Cellular organisms;Bacteria;Planctomycetes;OM190	Planctomycetes	Planctomycetes	unknown	unknown
OTU.1680	1.98799775669077	0.493627612533254	1	Cellular organisms;Bacteria;Planctomycetes;Planctomycetacia;Planctomycetales;Unknown Planctomycetales family	Planctomycetes	Planctomycetacia	Planctomycetales	unknown
OTU.1715	1.98799775669077	0.493627612533254	1	Cellular organisms;Bacteria;Planctomycetes;Planctomycetacia;Planctomycetales;Unknown Planctomycetales family	Planctomycetes	Planctomycetacia	Planctomycetales	unknown
OTU.1716	1.98799775669077	0.493627612533254	1	Cellular organisms;Bacteria;Chlamydiae;Chlamydiae (class);Chlamydiales;Unknown Chlamydiales family	Chlamydiae	Chlamydiae	Chlamydiales	unknown
OTU.1748	1.98799775669077	0.493627612533254	1	Cellular organisms;Bacteria;Chlamydiae;Chlamydiae (class);Chlamydiales;Unknown Chlamydiales family	Chlamydiae	Chlamydiae	Chlamydiales	unknown
OTU.1764	1.98799775669077	0.493627612533254	1	Cellular organisms;Bacteria;Chlamydiae;Chlamydiae (class);Unknown Chlamydiae (class) order	Chlamydiae	Chlamydiae	unknown	unknown
OTU.1814	1.98799775669077	0.493627612533254	1	Cellular organisms;Bacteria;Cyanobacteria;Cyanobacteria (class);Synechococcales;Synechococcaceae;Synechococcus	Cyanobacteria	unknown	Synechococcales	Synechococcaceae
OTU.691	1.98799775669077	0.493627612533254	1	Cellular organisms;Bacteria;Planctomycetes;Planctomycetacia;Planctomycetales;Unknown Planctomycetales family	Planctomycetes	Planctomycetacia	Planctomycetales	unknown
OTU.762	1.98799775669077	0.493627612533254	1	Cellular organisms;Bacteria;Proteobacteria;Alphaproteobacteria;Unknown Alphaproteobacteria order	Proteobacteria	Alphaproteobacteria	unknown	unknown
OTU.768	1.98799775669077	0.493627612533254	1	Cellular organisms;Bacteria;Acidobacteria;Acidobacteria (class);Acidobacteria group 4;Candidatus Chloracidobacterium	Acidobacteria	Acidobacteria	unknown	unknown
OTU.812	1.98799775669077	0.493627612533254	1	Cellular organisms;Bacteria;Acidobacteria;Acidobacteria (class);Acidobacteria group 3;PAUC26f	Acidobacteria	Acidobacteria	unknown	unknown
OTU.926	1.98799775669077	0.493627612533254	1	Cellular organisms;Bacteria;Planctomycetes;Phycisphaerae;Phycisphaerales;Unknown Phycisphaerales family	Planctomycetes	Phycisphaerae	Phycisphaerales	unknown
OTU.946	1.98799775669077	0.493627612533254	1	Cellular organisms;Bacteria;Proteobacteria;Alphaproteobacteria;Unknown Alphaproteobacteria order	Proteobacteria	Alphaproteobacteria	unknown	unknown
OTU.184	-0.690234250012487	0.493781426435866	1	Cellular organisms;Bacteria;Bacteroidetes;Flavobacteria;Flavobacteriales;NS9 marine group	Bacteroidetes	Flavobacteria	Flavobacteriales	unknown
OTU.663	-1.23808738567605	0.493939064734392	1	Cellular organisms;Bacteria;Bacteroidetes;Sphingobacteria;Unknown Sphingobacteria order	Bacteroidetes	Sphingobacteria	unknown	unknown
OTU.855	-0.990302032492949	0.493939352909815	1	Cellular organisms;Bacteria;Candidate division Parcubacteria	Candidate division Parcubacteria	unknown	unknown	unknown
OTU.106	-0.715769187924866	0.494073945389193	1	Cellular organisms;Bacteria;Bacteroidetes;Flavobacteria;Flavobacteriales;Cryomorphaceae;Unknown Cryomorphaceae genus	Bacteroidetes	Flavobacteria	Flavobacteriales	Cryomorphaceae
OTU.436	-1.21173239963709	0.495570245435897	1	Cellular organisms;Bacteria;Actinobacteria;Actinobacteria (class);Frankiales;Sporichthyaceae;hgcI clade	Actinobacteria	Actinobacteria	Frankiales	Sporichthyaceae
OTU.1124	2.04181430110181	0.497131578787022	1	Cellular organisms;Bacteria;Proteobacteria;Alphaproteobacteria;Rickettsiales;Unknown Rickettsiales family	Proteobacteria	Alphaproteobacteria	Rickettsiales	unknown
OTU.1225	2.04181430110181	0.497131578787022	1	Cellular organisms;Bacteria;Bacteroidetes;Sphingobacteria;Sphingobacteriales;Unknown Sphingobacteriales family	Bacteroidetes	Sphingobacteria	Sphingobacteriales	unknown
OTU.1351	2.04181430110181	0.497131578787022	1	Cellular organisms;Bacteria;Bacteroidetes;Sphingobacteria;Sphingobacteriales;WCHB1-69	Bacteroidetes	Sphingobacteria	Sphingobacteriales	unknown
OTU.1564	2.04181430110181	0.497131578787022	1	Cellular organisms;Bacteria;Planctomycetes;OM190	Planctomycetes	Planctomycetes	unknown	unknown
OTU.1591	2.04181430110181	0.497131578787022	1	Cellular organisms;Bacteria;Proteobacteria;Gammaproteobacteria;Unknown Gammaproteobacteria order	Proteobacteria	Gammaproteobacteria	unknown	unknown
OTU.1732	2.04181430110181	0.497131578787022	1	Cellular organisms;Bacteria;Bacteroidetes;Flavobacteria;Flavobacteriales;Flavobacteriaceae;NS5 marine group	Bacteroidetes	Flavobacteria	Flavobacteriales	Flavobacteriaceae
OTU.1820	2.04181430110181	0.497131578787022	1	Cellular organisms;Bacteria;Planctomycetes;OM190	Planctomycetes	Planctomycetes	unknown	unknown
OTU.881	2.04181430110181	0.497131578787022	1	Cellular organisms;Bacteria;Proteobacteria;Alphaproteobacteria;Rhizobiales	Proteobacteria	Alphaproteobacteria	Rhizobiales	unknown
OTU.10	-0.304520768408928	0.497730194470258	1	Cellular organisms;Bacteria;Bacteroidetes;Flavobacteria;Flavobacteriales;Flavobacteriaceae	Bacteroidetes	Flavobacteria	Flavobacteriales	Flavobacteriaceae
OTU.524	1.7018637773628	0.49815549379751	1	Cellular organisms;Bacteria;Bacteroidetes;Flavobacteria;Flavobacteriales;Cryomorphaceae;Fluviicola	Bacteroidetes	Flavobacteria	Flavobacteriales	Cryomorphaceae
OTU.594	1.02977999703628	0.501444205344963	1	Cellular organisms;Bacteria;Planctomycetes;OM190	Planctomycetes	Planctomycetes	unknown	unknown
OTU.502	1.49767065584022	0.501543390732854	1	Cellular organisms;Bacteria;Planctomycetes;OM190	Planctomycetes	Planctomycetes	unknown	unknown
OTU.1340	-2.41424083542151	0.502021522290086	1	Cellular organisms;Bacteria;Bacteroidetes;Flavobacteria;Flavobacteriales;Flavobacteriaceae;Flavobacterium	Bacteroidetes	Flavobacteria	Flavobacteriales	Flavobacteriaceae
OTU.1370	-2.03526778048173	0.502717202452081	1	Cellular organisms;Bacteria;Bacteroidetes;Sphingobacteria;Sphingobacteriales;Unknown Sphingobacteriales family	Bacteroidetes	Sphingobacteria	Sphingobacteriales	unknown
OTU.772	-1.03268117982913	0.502978290435479	1	Cellular organisms;Bacteria;Proteobacteria;Epsilonproteobacteria;Campylobacterales;Helicobacteraceae;Arcobacter	Proteobacteria	Epsilonproteobacteria	Campylobacterales	Helicobacteraceae
OTU.1111	2.0354557391715	0.503417067885696	1	Cellular organisms;Bacteria;Cyanobacteria;Cyanobacteria (class);Unknown Cyanobacteria (class) order	Cyanobacteria	unknown	unknown	unknown
OTU.1042	-1.51888050830664	0.504042144774979	1	Cellular organisms;Bacteria;Proteobacteria;Gammaproteobacteria;Marinicella Order Incertae Sedis;Unknown Marinicella Order Incertae Sedis family	Proteobacteria	Gammaproteobacteria	unknown	unknown
OTU.917	1.54015091942635	0.507907319005773	1	Cellular organisms;Bacteria;Proteobacteria;Deltaproteobacteria;Bdellovibrionales;Unknown Bdellovibrionales family	Proteobacteria	Deltaproteobacteria	Bdellovibrionales	unknown
OTU.48	0.516770952993372	0.507978704206657	1	Cellular organisms;Bacteria;Bacteroidetes;Flavobacteria;Flavobacteriales;Flavobacteriaceae	Bacteroidetes	Flavobacteria	Flavobacteriales	Flavobacteriaceae
OTU.592	1.67880715461622	0.510163287876153	1	Cellular organisms;Bacteria;Proteobacteria;Deltaproteobacteria;Unknown Deltaproteobacteria order	Proteobacteria	Deltaproteobacteria	unknown	unknown
OTU.684	1.82943449401866	0.511694585618427	1	Cellular organisms;Bacteria;Planctomycetes;Phycisphaerae;Phycisphaerales;Phycisphaeraceae;Unknown Phycisphaeraceae genus	Planctomycetes	Phycisphaerae	Phycisphaerales	Phycisphaeraceae
OTU.199	0.666038867271244	0.512830507102645	1	Cellular organisms;Bacteria;Chloroflexi;Caldilineae;Caldilineales;Caldilineaceae;Unknown Caldilineaceae genus	Chloroflexi	Caldilineae	Caldilineales	Caldilineaceae
OTU.203	-0.809533946303593	0.513355779477003	1	Cellular organisms;Bacteria;Bacteroidetes;Sphingobacteria;Sphingobacteriales;Saprospiraceae;Unknown Saprospiraceae genus	Bacteroidetes	Sphingobacteria	Sphingobacteriales	Saprospiraceae
OTU.1052	-2.31451996340393	0.513589349853525	1	Cellular organisms;Bacteria;Actinobacteria;Actinobacteria (class);PeM15	Actinobacteria	Actinobacteria	unknown	unknown
OTU.985	-2.31451996340393	0.513589349853525	1	Cellular organisms;Bacteria;Proteobacteria;Gammaproteobacteria;Alteromonadales;Alteromonadaceae;OM60(NOR5) clade	Proteobacteria	Gammaproteobacteria	Alteromonadales	Alteromonadaceae
OTU.285	0.747550302965719	0.513932665951395	1	Cellular organisms;Bacteria;Proteobacteria;Gammaproteobacteria;E01-9C-26 marine group	Proteobacteria	Gammaproteobacteria	unknown	unknown
OTU.70	0.440069281107553	0.514400642464718	1	Cellular organisms;Bacteria;Bacteroidetes;Flavobacteria;Flavobacteriales;Flavobacteriaceae;Unknown Flavobacteriaceae genus	Bacteroidetes	Flavobacteria	Flavobacteriales	Flavobacteriaceae
OTU.295	-0.827003670052029	0.51482482053955	1	Cellular organisms;Bacteria;Bacteroidetes;Flavobacteria;Flavobacteriales;Unknown Flavobacteriales family	Bacteroidetes	Flavobacteria	Flavobacteriales	unknown
OTU.144	0.631681987145429	0.515049379021444	1	Cellular organisms;Bacteria;Planctomycetes;028H05-P-BN-P5	Planctomycetes	Planctomycetes	unknown	unknown
OTU.1051	1.45899964697512	0.51518382098027	1	Cellular organisms;Bacteria;Proteobacteria;Gammaproteobacteria;Marinicella Order Incertae Sedis;Marinicella Family Incertae Sedis;Marinicella	Proteobacteria	Gammaproteobacteria	unknown	unknown
OTU.204	2.06807393066928	0.517139318646432	1	Cellular organisms;Bacteria;Proteobacteria;Epsilonproteobacteria;Campylobacterales;Helicobacteraceae;Arcobacter	Proteobacteria	Epsilonproteobacteria	Campylobacterales	Helicobacteraceae
OTU.1092	2.03571755819907	0.519509970921138	1	Cellular organisms;Bacteria;Proteobacteria;Gammaproteobacteria;Chromatiales;Unknown Chromatiales family	Proteobacteria	Gammaproteobacteria	Chromatiales	unknown
OTU.842	2.03571755819907	0.519509970921138	1	Cellular organisms;Bacteria;Proteobacteria;Gammaproteobacteria;Alteromonadales;Alteromonadaceae	Proteobacteria	Gammaproteobacteria	Alteromonadales	Alteromonadaceae
OTU.1141	-1.74942011596792	0.520988774465897	1	Cellular organisms;Bacteria;Proteobacteria;Gammaproteobacteria;Thiotrichales;Piscirickettsiaceae	Proteobacteria	Gammaproteobacteria	Thiotrichales	Piscirickettsiaceae
OTU.1158	-2.24947347831162	0.52105363953482	1	Cellular organisms;Bacteria;Proteobacteria;Deltaproteobacteria;Unknown Deltaproteobacteria order	Proteobacteria	Deltaproteobacteria	unknown	unknown
OTU.210	-0.58705766599818	0.521728807372527	1	Cellular organisms;Bacteria;Proteobacteria;Alphaproteobacteria;Rhodobacterales;Rhodobacteraceae	Proteobacteria	Alphaproteobacteria	Rhodobacterales	Rhodobacteraceae
OTU.1010	0.824591993132755	0.521921063887915	1	Cellular organisms;Bacteria;Proteobacteria;Gammaproteobacteria;KI89A clade	Proteobacteria	Gammaproteobacteria	unknown	unknown
OTU.280	0.658469460592282	0.52272207678039	1	Cellular organisms;Bacteria;Bacteroidetes;Sphingobacteria;Sphingobacteriales;Unknown Sphingobacteriales family	Bacteroidetes	Sphingobacteria	Sphingobacteriales	unknown
OTU.613	1.74810928355275	0.523295630237142	1	Cellular organisms;Bacteria;Planctomycetes;Planctomycetacia;Planctomycetales;Planctomycetaceae;Unknown Planctomycetaceae genus	Planctomycetes	Planctomycetacia	Planctomycetales	Planctomycetaceae
OTU.1078	1.64168330376034	0.523398339053784	1	Cellular organisms;Bacteria;Actinobacteria;Acidimicrobiia;Acidimicrobiales;Sva0996 marine group	Actinobacteria	Acidimicrobiia	Acidimicrobiales	unknown
OTU.954	-1.00547642958199	0.525973835747276	1	Cellular organisms;Bacteria;Candidate division SR1	Candidate division SR1	unknown	unknown	unknown
OTU.528	1.64171530049309	0.526793944035061	1	Cellular organisms;Bacteria;Bacteroidetes;Sphingobacteria;Unknown Sphingobacteria order	Bacteroidetes	Sphingobacteria	unknown	unknown
OTU.471	1.14632707304929	0.529541101587996	1	Cellular organisms;Bacteria;Verrucomicrobia;Verrucomicrobiae;Verrucomicrobiales;Rubritaleaceae;Rubritalea	Verrucomicrobia	Verrucomicrobiae	Verrucomicrobiales	Rubritaleaceae
OTU.372	1.51425327803147	0.530273234644354	1	Cellular organisms;Bacteria;Firmicutes;Clostridia;Clostridiales;Lachnospiraceae	Firmicutes	Clostridia	Clostridiales	Lachnospiraceae
OTU.311	-0.936513672261475	0.530844860764968	1	Cellular organisms;Bacteria;Proteobacteria;Alphaproteobacteria;Rhizobiales	Proteobacteria	Alphaproteobacteria	Rhizobiales	unknown
OTU.385	-0.612206725867756	0.530902971906409	1	Cellular organisms;Bacteria;Proteobacteria;Alphaproteobacteria;Caulobacterales;Hyphomonadaceae;Hyphomonas	Proteobacteria	Alphaproteobacteria	Caulobacterales	Hyphomonadaceae
OTU.1099	-2.12575295905528	0.532145640431167	1	Cellular organisms;Bacteria;Bacteroidetes;Sphingobacteria;Sphingobacteriales;Saprospiraceae;Aureispira	Bacteroidetes	Sphingobacteria	Sphingobacteriales	Saprospiraceae
OTU.1108	-2.12575295905528	0.532145640431167	1	Cellular organisms;Bacteria;Bacteroidetes;Flavobacteria;Flavobacteriales;Unknown Flavobacteriales family	Bacteroidetes	Flavobacteria	Flavobacteriales	unknown
OTU.1116	-2.12575295905528	0.532145640431167	1	Cellular organisms;Bacteria;Proteobacteria;Deltaproteobacteria;Myxococcales;Nannocystineae	Proteobacteria	Deltaproteobacteria	Myxococcales	unknown
OTU.1433	-2.12575295905528	0.532145640431167	1	Cellular organisms;Bacteria;Proteobacteria;Gammaproteobacteria;Oceanospirillales;Oceanospirillaceae;Marinomonas	Proteobacteria	Gammaproteobacteria	Oceanospirillales	Oceanospirillaceae
OTU.1444	-2.12575295905528	0.532145640431167	1	Cellular organisms;Bacteria;Cyanobacteria;Cyanobacteria (class);ML635J-21	Cyanobacteria	unknown	unknown	unknown
OTU.1624	-2.12575295905528	0.532145640431167	1	Cellular organisms;Bacteria;Proteobacteria;Deltaproteobacteria;Unknown Deltaproteobacteria order	Proteobacteria	Deltaproteobacteria	unknown	unknown
OTU.176	-2.12575295905528	0.532145640431167	1	Cellular organisms;Bacteria;Gracilibacteria	Gracilibacteria	unknown	unknown	unknown
OTU.1368	-1.69842218593149	0.533480238427417	1	Cellular organisms;Bacteria;Proteobacteria;Deltaproteobacteria;Bdellovibrionales;Unknown Bdellovibrionales family	Proteobacteria	Deltaproteobacteria	Bdellovibrionales	unknown
OTU.1458	-1.69842218593149	0.533480238427417	1	Cellular organisms;Bacteria;Bacteroidetes;Cytophagia;Cytophagales;Flammeovirgaceae;Reichenbachiella	Bacteroidetes	Cytophagia	Cytophagales	Flammeovirgaceae
OTU.1634	-2.12575275610814	0.534600340132089	1	Cellular organisms;Bacteria;Proteobacteria;Deltaproteobacteria;Unknown Deltaproteobacteria order	Proteobacteria	Deltaproteobacteria	unknown	unknown
OTU.1678	-2.12575275610814	0.534600340132089	1	Cellular organisms;Bacteria;Actinobacteria;Actinobacteria (class);Frankiales;Sporichthyaceae	Actinobacteria	Actinobacteria	Frankiales	Sporichthyaceae
OTU.1692	-2.12575275610814	0.534600340132089	1	Cellular organisms;Bacteria;Proteobacteria;Alphaproteobacteria;Rhodospirillales;Rhodospirillaceae	Proteobacteria	Alphaproteobacteria	Rhodospirillales	Rhodospirillaceae
OTU.1750	-2.12575275610814	0.534600340132089	1	Cellular organisms;Bacteria;Proteobacteria;Alphaproteobacteria;Rhodospirillales;Acetobacteraceae	Proteobacteria	Alphaproteobacteria	Rhodospirillales	Acetobacteraceae
OTU.28	-2.12575275610814	0.534600340132089	1	Cellular organisms;Bacteria;Proteobacteria;Gammaproteobacteria;Oceanospirillales;Oceanospirillaceae;Marinobacterium	Proteobacteria	Gammaproteobacteria	Oceanospirillales	Oceanospirillaceae
OTU.731	-2.12575275610814	0.534600340132089	1	Cellular organisms;Bacteria;Proteobacteria;Gammaproteobacteria;Alteromonadales;Alteromonadaceae;Glaciecola	Proteobacteria	Gammaproteobacteria	Alteromonadales	Alteromonadaceae
OTU.758	1.18037844169192	0.535218583393466	1	Cellular organisms;Bacteria;Cyanobacteria;Cyanobacteria (class);Synechococcales;Synechococcaceae;Synechococcus Cluster 4	Cyanobacteria	unknown	Synechococcales	Synechococcaceae
OTU.487	1.27379091969769	0.535740349964257	1	Cellular organisms;Bacteria;Planctomycetes;Phycisphaerae;Phycisphaerales;Unknown Phycisphaerales family	Planctomycetes	Phycisphaerae	Phycisphaerales	unknown
OTU.423	-1.1985826868095	0.535982852117216	1	Cellular organisms;Bacteria;Proteobacteria;Alphaproteobacteria;Rickettsiales;Unknown Rickettsiales family	Proteobacteria	Alphaproteobacteria	Rickettsiales	unknown
OTU.551	0.924864613250295	0.536023824738583	1	Cellular organisms;Bacteria;Planctomycetes;Phycisphaerae;Phycisphaerales;Unknown Phycisphaerales family	Planctomycetes	Phycisphaerae	Phycisphaerales	unknown
OTU.251	-0.846378604362424	0.536096444094085	1	Cellular organisms;Bacteria;Proteobacteria;Gammaproteobacteria;Xanthomonadales;Sinobacteraceae	Proteobacteria	Gammaproteobacteria	Xanthomonadales	Sinobacteraceae
OTU.1396	-1.68817007959066	0.536212586203076	1	Cellular organisms;Bacteria;Proteobacteria;Gammaproteobacteria;Marinicella Order Incertae Sedis;Marinicella Family Incertae Sedis;Unknown Marinicella Family Incertae Sedis genus	Proteobacteria	Gammaproteobacteria	unknown	unknown
OTU.929	-1.68817007959066	0.536212586203076	1	Cellular organisms;Bacteria;Bacteroidetes;Cytophagia;Unknown Cytophagia order	Bacteroidetes	Cytophagia	unknown	unknown
OTU.1275	-2.12575295905528	0.537162733014128	1	Cellular organisms;Bacteria;Proteobacteria;Alphaproteobacteria;Unknown Alphaproteobacteria order	Proteobacteria	Alphaproteobacteria	unknown	unknown
OTU.1418	-2.12575295905528	0.537162733014128	1	Cellular organisms;Bacteria;Planctomycetes;OM190	Planctomycetes	Planctomycetes	unknown	unknown
OTU.1490	-2.12575295905528	0.537162733014128	1	Cellular organisms;Bacteria;Proteobacteria;Alphaproteobacteria;OCS116 clade	Proteobacteria	Alphaproteobacteria	unknown	unknown
OTU.1709	-2.12575295905528	0.537162733014128	1	Cellular organisms;Bacteria;Verrucomicrobia;Verrucomicrobiae;Verrucomicrobiales;Unknown Verrucomicrobiales family	Verrucomicrobia	Verrucomicrobiae	Verrucomicrobiales	unknown
OTU.1720	-2.12575295905528	0.537162733014128	1	Cellular organisms;Bacteria;Proteobacteria;Deltaproteobacteria;Unknown Deltaproteobacteria order	Proteobacteria	Deltaproteobacteria	unknown	unknown
OTU.1295	-0.38115758046375	0.539243913857124	1	Cellular organisms;Bacteria;Candidate division Parcubacteria	Candidate division Parcubacteria	unknown	unknown	unknown
OTU.1677	-2.10279209642225	0.542422798494208	1	Cellular organisms;Bacteria;Proteobacteria;Alphaproteobacteria;Rhizobiales;Beijerinckiaceae	Proteobacteria	Alphaproteobacteria	Rhizobiales	Beijerinckiaceae
OTU.975	-2.10279209642225	0.542422798494208	1	Cellular organisms;Bacteria;Bacteroidetes;Sphingobacteria;Sphingobacteriales;Unknown Sphingobacteriales family	Bacteroidetes	Sphingobacteria	Sphingobacteriales	unknown
OTU.113	0.694459803568345	0.542451275914452	1	Cellular organisms;Bacteria;Bacteroidetes;Flavobacteria;Flavobacteriales;Flavobacteriaceae	Bacteroidetes	Flavobacteria	Flavobacteriales	Flavobacteriaceae
OTU.166	-0.556653826618977	0.543105253688101	1	Cellular organisms;Bacteria;Candidate division Parcubacteria	Candidate division Parcubacteria	unknown	unknown	unknown
OTU.598	-0.891067584777226	0.543567934420242	1	Cellular organisms;Bacteria;Proteobacteria;Deltaproteobacteria;Myxococcales;Nannocystineae	Proteobacteria	Deltaproteobacteria	Myxococcales	unknown
OTU.1657	-2.06563757936402	0.544046768544681	1	Cellular organisms;Bacteria;Planctomycetes;Planctomycetacia;Planctomycetales;Planctomycetaceae	Planctomycetes	Planctomycetacia	Planctomycetales	Planctomycetaceae
OTU.1702	-2.06563757936402	0.544046768544681	1	Cellular organisms;Bacteria;Planctomycetes;Phycisphaerae;Phycisphaerales;Phycisphaeraceae;CL500-3	Planctomycetes	Phycisphaerae	Phycisphaerales	Phycisphaeraceae
OTU.840	-2.06563757936402	0.544046768544681	1	Cellular organisms;Bacteria;Candidate division WS6	Candidate division WS6	unknown	unknown	unknown
OTU.984	-2.06563757936402	0.544046768544681	1	Cellular organisms;Bacteria;Proteobacteria;Alphaproteobacteria;Rhodospirillales;Rhodospirillaceae;Defluviicoccus	Proteobacteria	Alphaproteobacteria	Rhodospirillales	Rhodospirillaceae
OTU.273	0.802640718225629	0.544286817792589	1	Cellular organisms;Bacteria;Bacteroidetes;Cytophagia;Cytophagales;Flammeovirgaceae	Bacteroidetes	Cytophagia	Cytophagales	Flammeovirgaceae
OTU.944	0.830489088420827	0.545721163470979	1	Cellular organisms;Bacteria;Proteobacteria;Gammaproteobacteria;Xanthomonadales;Sinobacteraceae;JTB255 marine benthic group	Proteobacteria	Gammaproteobacteria	Xanthomonadales	Sinobacteraceae
OTU.1366	-2.06563757936402	0.546799857699164	1	Cellular organisms;Bacteria;Bacteroidetes;Sphingobacteria;Sphingobacteriales;Unknown Sphingobacteriales family	Bacteroidetes	Sphingobacteria	Sphingobacteriales	unknown
OTU.1555	-2.06563757936402	0.546799857699164	1	Cellular organisms;Bacteria;Proteobacteria;Alphaproteobacteria;Rhizobiales;Phyllobacteriaceae	Proteobacteria	Alphaproteobacteria	Rhizobiales	Phyllobacteriaceae
OTU.1771	-2.06563757936402	0.546799857699164	1	Cellular organisms;Bacteria;Bacteroidetes;Sphingobacteria;Sphingobacteriales;Saprospiraceae	Bacteroidetes	Sphingobacteria	Sphingobacteriales	Saprospiraceae
OTU.784	-2.06563757936402	0.546799857699164	1	Cellular organisms;Bacteria;Bacteroidetes;Flavobacteria;Flavobacteriales;Unknown Flavobacteriales family	Bacteroidetes	Flavobacteria	Flavobacteriales	unknown
OTU.483	-0.73699420564531	0.548374110454361	1	Cellular organisms;Bacteria;Proteobacteria;Gammaproteobacteria;Marinicella Order Incertae Sedis;Marinicella Family Incertae Sedis;Marinicella;Marinicella litoralis	Proteobacteria	Gammaproteobacteria	unknown	unknown
OTU.732	1.98449428526824	0.548967340348689	1	Cellular organisms;Bacteria;Planctomycetes;OM190	Planctomycetes	Planctomycetes	unknown	unknown
OTU.817	0.700460498702008	0.549556863292852	1	Cellular organisms;Bacteria;Proteobacteria;Gammaproteobacteria;Alteromonadales;Alteromonadaceae;OM60(NOR5) clade	Proteobacteria	Gammaproteobacteria	Alteromonadales	Alteromonadaceae
OTU.509	-0.893095658120143	0.552419025420447	1	Cellular organisms;Bacteria;Bacteroidetes;Flavobacteria;Flavobacteriales;Flavobacteriaceae;Flavobacterium;Flavobacteria bacterium BAL38	Bacteroidetes	Flavobacteria	Flavobacteriales	Flavobacteriaceae
OTU.467	0.682108234729902	0.552801369510635	1	Cellular organisms;Bacteria;Bacteroidetes;Sphingobacteria;Sphingobacteriales;Unknown Sphingobacteriales family	Bacteroidetes	Sphingobacteria	Sphingobacteriales	unknown
OTU.465	1.26770684094622	0.554436283173029	1	Cellular organisms;Bacteria;Gracilibacteria	Gracilibacteria	unknown	unknown	unknown
OTU.65	0.336996074597378	0.555237722415329	1	Cellular organisms;Bacteria;Proteobacteria;Betaproteobacteria;Methylophilales;Methylophilaceae	Proteobacteria	Betaproteobacteria	Methylophilales	Methylophilaceae
OTU.616	-1.61289619786555	0.556013613367195	1	Cellular organisms;Bacteria;Bacteroidetes;Rhodothermaceae incertae sedis	Bacteroidetes	Bacteroidetes	unknown	unknown
OTU.1276	-2.0407882237229	0.557287340017971	1	Cellular organisms;Bacteria;Bacteroidetes;Sphingobacteria;Sphingobacteriales;Unknown Sphingobacteriales family	Bacteroidetes	Sphingobacteria	Sphingobacteriales	unknown
OTU.1700	-2.0407882237229	0.557287340017971	1	Cellular organisms;Bacteria;Actinobacteria;Actinobacteria (class);Frankiales;Geodermatophilaceae	Actinobacteria	Actinobacteria	Frankiales	Geodermatophilaceae
OTU.912	-2.0407882237229	0.557287340017971	1	Cellular organisms;Bacteria;Bacteroidetes;Flavobacteria;Flavobacteriales;Flavobacteriaceae;Flavobacterium	Bacteroidetes	Flavobacteria	Flavobacteriales	Flavobacteriaceae
OTU.458	-0.986381058002466	0.55807734335418	1	Cellular organisms;Bacteria;Actinobacteria;Acidimicrobiia;Acidimicrobiales;OCS155 marine group	Actinobacteria	Acidimicrobiia	Acidimicrobiales	unknown
OTU.5	-0.217182983131718	0.559382335100714	1	Cellular organisms;Bacteria;Proteobacteria;Betaproteobacteria;Methylophilales;Methylophilaceae	Proteobacteria	Betaproteobacteria	Methylophilales	Methylophilaceae
OTU.195	-0.768933567311921	0.559771745111713	1	Cellular organisms;Bacteria;Bacteroidetes;Sphingobacteria;Sphingobacteriales;Saprospiraceae;Lewinella	Bacteroidetes	Sphingobacteria	Sphingobacteriales	Saprospiraceae
OTU.601	-0.865126152348368	0.559789708623745	1	Cellular organisms;Bacteria;Planctomycetes;OM190	Planctomycetes	Planctomycetes	unknown	unknown
OTU.445	1.39012663840395	0.561258629939267	1	Cellular organisms;Bacteria;Proteobacteria;Alphaproteobacteria;Rickettsiales;EF100-94H03	Proteobacteria	Alphaproteobacteria	Rickettsiales	unknown
OTU.983	1.0006254263837	0.562908394412521	1	Cellular organisms;Bacteria;Proteobacteria;Gammaproteobacteria;Alteromonadales;Pseudoalteromonadaceae;Pseudoalteromonas	Proteobacteria	Gammaproteobacteria	Alteromonadales	Pseudoalteromonadaceae
OTU.971	1.21147726357101	0.563443959438295	1	Cellular organisms;Bacteria;Planctomycetes;Phycisphaerae;Unknown Phycisphaerae order	Planctomycetes	Phycisphaerae	unknown	unknown
OTU.66	0.505661122228582	0.564941551102174	1	Cellular organisms;Bacteria;Proteobacteria;Gammaproteobacteria;Arenciella Order Incertae Sedis;Arenciella Family Incertae Sedis;Unknown Arenciella Family Incertae Sedis genus	Proteobacteria	Gammaproteobacteria	unknown	unknown
OTU.787	-1.70888121259368	0.565371361141503	1	Cellular organisms;Bacteria;Candidate division Parcubacteria	Candidate division Parcubacteria	unknown	unknown	unknown
OTU.235	0.723102750618702	0.565402404724475	1	Cellular organisms;Bacteria;Planctomycetes;Phycisphaerae;Phycisphaerales;Unknown Phycisphaerales family	Planctomycetes	Phycisphaerae	Phycisphaerales	unknown
OTU.1165	-1.75072930302643	0.5659485517189	1	Cellular organisms;Bacteria;Candidate division WS3	Candidate division WS3	unknown	unknown	unknown
OTU.304	-1.08724669552913	0.566380258955247	1	Cellular organisms;Bacteria;Bacteroidetes;Flavobacteria;Flavobacteriales;Cryomorphaceae;Crocinitomix	Bacteroidetes	Flavobacteria	Flavobacteriales	Cryomorphaceae
OTU.321	0.555488407448591	0.570628893203814	1	Cellular organisms;Bacteria;Bacteroidetes;Flavobacteria;Flavobacteriales;Cryomorphaceae;Crocinitomix	Bacteroidetes	Flavobacteria	Flavobacteriales	Cryomorphaceae
OTU.16	-0.277041839226301	0.57149077868465	1	Cellular organisms;Bacteria;Planctomycetes;Phycisphaerae;Phycisphaerales;Unknown Phycisphaerales family	Planctomycetes	Phycisphaerae	Phycisphaerales	unknown
OTU.988	1.26395038942259	0.571549568468079	1	Cellular organisms;Bacteria;Bacteroidetes;Sphingobacteria;Sphingobacteriales;Unknown Sphingobacteriales family	Bacteroidetes	Sphingobacteria	Sphingobacteriales	unknown
OTU.1085	-1.86791361849715	0.572077705280382	1	Cellular organisms;Bacteria;Proteobacteria;Epsilonproteobacteria;Campylobacterales;Helicobacteraceae;Arcobacter	Proteobacteria	Epsilonproteobacteria	Campylobacterales	Helicobacteraceae
OTU.1098	-1.86791361849715	0.572077705280382	1	Cellular organisms;Bacteria;Bacteroidetes;Flavobacteria;Flavobacteriales;Flavobacteriaceae	Bacteroidetes	Flavobacteria	Flavobacteriales	Flavobacteriaceae
OTU.1594	-1.86791361849715	0.572077705280382	1	Cellular organisms;Bacteria;Bacteroidetes;Sphingobacteria;Sphingobacteriales;Unknown Sphingobacteriales family	Bacteroidetes	Sphingobacteria	Sphingobacteriales	unknown
OTU.1155	-1.54644543398478	0.572911679723224	1	Cellular organisms;Bacteria;Bacteroidetes;Flavobacteria;Flavobacteriales;Cryomorphaceae;Fluviicola	Bacteroidetes	Flavobacteria	Flavobacteriales	Cryomorphaceae
OTU.388	1.1184709851319	0.573656654440452	1	Cellular organisms;Bacteria;Proteobacteria;Gammaproteobacteria;Sva0071	Proteobacteria	Gammaproteobacteria	unknown	unknown
OTU.1121	-1.86791361849715	0.575330928557582	1	Cellular organisms;Bacteria;Planctomycetes;Phycisphaerae;Phycisphaerales;Unknown Phycisphaerales family	Planctomycetes	Phycisphaerae	Phycisphaerales	unknown
OTU.1322	-1.86791361849715	0.575330928557582	1	Cellular organisms;Bacteria;Planctomycetes;OM190	Planctomycetes	Planctomycetes	unknown	unknown
OTU.1650	-1.86791361849715	0.575330928557582	1	Cellular organisms;Bacteria;Verrucomicrobia;Verrucomicrobiae;Verrucomicrobiales;Unknown Verrucomicrobiales family	Verrucomicrobia	Verrucomicrobiae	Verrucomicrobiales	unknown
OTU.719	-1.86791361849715	0.575330928557582	1	Cellular organisms;Bacteria;Bacteroidetes;Flavobacteria;Flavobacteriales;Flavobacteriaceae	Bacteroidetes	Flavobacteria	Flavobacteriales	Flavobacteriaceae
OTU.853	-1.86791361849715	0.575330928557582	1	Cellular organisms;Bacteria;Proteobacteria;Gammaproteobacteria;Alteromonadales;Unknown Alteromonadales family	Proteobacteria	Gammaproteobacteria	Alteromonadales	unknown
OTU.299	0.99883521292546	0.575513266108976	1	Cellular organisms;Bacteria;Bacteroidetes;Sphingobacteria;Unknown Sphingobacteria order	Bacteroidetes	Sphingobacteria	unknown	unknown
OTU.1394	-1.72166431343701	0.576604551474296	1	Cellular organisms;Bacteria;Gemmatimonadetes;Gemmatimonadetes (class);BD2-11 terrestrial group	Gemmatimonadetes	Gemmatimonadetes	unknown	unknown
OTU.893	1.10958773650899	0.576773312007161	1	Cellular organisms;Bacteria;Proteobacteria;Gammaproteobacteria;Marinicella Order Incertae Sedis;Marinicella Family Incertae Sedis;Marinicella	Proteobacteria	Gammaproteobacteria	unknown	unknown
OTU.1401	1.98701758208522	0.577680556809846	1	Cellular organisms;Bacteria;Planctomycetes;OM190	Planctomycetes	Planctomycetes	unknown	unknown
OTU.1722	1.98701758208522	0.577680556809846	1	Cellular organisms;Bacteria;Verrucomicrobia;Verrucomicrobiae;Verrucomicrobiales;Rubritaleaceae;Haloferula	Verrucomicrobia	Verrucomicrobiae	Verrucomicrobiales	Rubritaleaceae
OTU.805	1.98701758208522	0.577680556809846	1	Cellular organisms;Bacteria;Proteobacteria;Gammaproteobacteria;Oceanospirillales;Oleiphilaceae;Oleiphilus	Proteobacteria	Gammaproteobacteria	Oceanospirillales	Oleiphilaceae
OTU.552	1.11613327236743	0.578341612154133	1	Cellular organisms;Bacteria;Proteobacteria;Deltaproteobacteria;Bdellovibrionales;Unknown Bdellovibrionales family	Proteobacteria	Deltaproteobacteria	Bdellovibrionales	unknown
OTU.959	1.11613327236743	0.578341612154133	1	Cellular organisms;Bacteria;Verrucomicrobia;Verrucomicrobiae;Unknown Verrucomicrobiae order	Verrucomicrobia	Verrucomicrobiae	unknown	unknown
OTU.1080	1.62293136742284	0.578535920414925	1	Cellular organisms;Bacteria;Proteobacteria;Gammaproteobacteria;Oceanospirillales;Unknown Oceanospirillales family	Proteobacteria	Gammaproteobacteria	Oceanospirillales	unknown
OTU.498	-0.840215712900566	0.580064770475155	1	Cellular organisms;Bacteria;Candidate division SR1	Candidate division SR1	unknown	unknown	unknown
OTU.538	-0.881297100300039	0.580445879680723	1	Cellular organisms;Bacteria;Proteobacteria;Gammaproteobacteria;Alteromonadales;Alteromonadaceae	Proteobacteria	Gammaproteobacteria	Alteromonadales	Alteromonadaceae
OTU.843	-1.23852283101382	0.581255772312128	1	Cellular organisms;Bacteria;Planctomycetes;Planctomycetacia;Planctomycetales;Planctomycetaceae	Planctomycetes	Planctomycetacia	Planctomycetales	Planctomycetaceae
OTU.374	0.89358740035011	0.582216450390196	1	Cellular organisms;Bacteria;Verrucomicrobia;Verrucomicrobiae;Verrucomicrobiales;DEV007	Verrucomicrobia	Verrucomicrobiae	Verrucomicrobiales	unknown
OTU.178	-0.52056324174354	0.583899397889182	1	Cellular organisms;Bacteria;Proteobacteria;Deltaproteobacteria;Myxococcales;Nannocystineae;Nannocystaceae;Unknown Nannocystaceae genus	Proteobacteria	Deltaproteobacteria	Myxococcales	Nannocystaceae
OTU.147	0.704050154170674	0.584029273074799	1	Cellular organisms;Bacteria;Bacteroidetes;Cytophagia;Cytophagales;Flammeovirgaceae;Ekhidna	Bacteroidetes	Cytophagia	Cytophagales	Flammeovirgaceae
OTU.300	0.730094995577213	0.58464954987894	1	Cellular organisms;Bacteria;Verrucomicrobia;Verrucomicrobiae;Verrucomicrobiales;Rubritaleaceae;Roseibacillus	Verrucomicrobia	Verrucomicrobiae	Verrucomicrobiales	Rubritaleaceae
OTU.202	-0.5077981077315	0.584733485755971	1	Cellular organisms;Bacteria;Bacteroidetes;Balneolales incertae sedis;Balneola incertae sedis;Balneola	Bacteroidetes	Bacteroidetes	unknown	unknown
OTU.1011	1.61213527347159	0.585013925750799	1	Cellular organisms;Bacteria;Verrucomicrobia;Verrucomicrobiae;Verrucomicrobiales;DEV007	Verrucomicrobia	Verrucomicrobiae	Verrucomicrobiales	unknown
OTU.359	-0.695397228991189	0.58510777632894	1	Cellular organisms;Bacteria;Bacteroidetes;Sphingobacteria;Sphingobacteriales;Unknown Sphingobacteriales family	Bacteroidetes	Sphingobacteria	Sphingobacteriales	unknown
OTU.148	-0.753987878817021	0.585127250059704	1	Cellular organisms;Bacteria;Proteobacteria;Deltaproteobacteria;Bdellovibrionales;Unknown Bdellovibrionales family	Proteobacteria	Deltaproteobacteria	Bdellovibrionales	unknown
OTU.806	1.78488044271654	0.586276822892276	1	Cellular organisms;Bacteria;Bacteroidetes;Sphingobacteria;Sphingobacteriales;Unknown Sphingobacteriales family	Bacteroidetes	Sphingobacteria	Sphingobacteriales	unknown
OTU.1538	-1.51756908072077	0.586495775728395	1	Cellular organisms;Bacteria;Bacteroidetes;Sphingobacteria;Sphingobacteriales;Unknown Sphingobacteriales family	Bacteroidetes	Sphingobacteria	Sphingobacteriales	unknown
OTU.442	1.00642449124737	0.586577953484435	1	Cellular organisms;Bacteria;Gracilibacteria	Gracilibacteria	unknown	unknown	unknown
OTU.114	0.407055287883134	0.587128741661404	1	Cellular organisms;Bacteria;Bacteroidetes;Sphingobacteria;Sphingobacteriales;Saprospiraceae	Bacteroidetes	Sphingobacteria	Sphingobacteriales	Saprospiraceae
OTU.54	-0.335043554751703	0.587350355588517	1	Cellular organisms;Bacteria;Bacteroidetes;Flavobacteria;Flavobacteriales;Flavobacteriaceae	Bacteroidetes	Flavobacteria	Flavobacteriales	Flavobacteriaceae
OTU.1821	1.72154275792404	0.587838552173613	1	Cellular organisms;Bacteria;Actinobacteria;Acidimicrobiia;Acidimicrobiales;OCS155 marine group	Actinobacteria	Acidimicrobiia	Acidimicrobiales	unknown
OTU.1414	-1.86791361849715	0.588203980612572	1	Cellular organisms;Bacteria;Proteobacteria;Alphaproteobacteria;DB1-14	Proteobacteria	Alphaproteobacteria	unknown	unknown
OTU.1493	-1.86791361849715	0.588203980612572	1	Cellular organisms;Bacteria;Verrucomicrobia;OPB35 soil group	Verrucomicrobia	unknown	unknown	unknown
OTU.1660	-1.86791361849715	0.588203980612572	1	Cellular organisms;Bacteria;Proteobacteria;Deltaproteobacteria;Desulfuromonadales;Desulfuromonadaceae;Desulfuromusa	Proteobacteria	Deltaproteobacteria	Desulfuromonadales	Desulfuromonadaceae
OTU.1693	-1.86791361849715	0.588203980612572	1	Cellular organisms;Bacteria;Bacteroidetes;Sphingobacteria;Sphingobacteriales;Saprospiraceae	Bacteroidetes	Sphingobacteria	Sphingobacteriales	Saprospiraceae
OTU.1759	-1.86791361849715	0.588203980612572	1	Cellular organisms;Bacteria;Planctomycetes;Planctomycetacia;Planctomycetales;Unknown Planctomycetales family	Planctomycetes	Planctomycetacia	Planctomycetales	unknown
OTU.891	1.98811557927994	0.590769608305521	1	Cellular organisms;Bacteria;Planctomycetes;Phycisphaerae;Unknown Phycisphaerae order	Planctomycetes	Phycisphaerae	unknown	unknown
OTU.234	1.2312521737682	0.590884755639117	1	Cellular organisms;Bacteria;Planctomycetes;028H05-P-BN-P5	Planctomycetes	Planctomycetes	unknown	unknown
OTU.47	-0.30949859603367	0.591491944301935	1	Cellular organisms;Bacteria;Proteobacteria;Alphaproteobacteria;Rhodobacterales;Rhodobacteraceae	Proteobacteria	Alphaproteobacteria	Rhodobacterales	Rhodobacteraceae
OTU.694	1.38354881961731	0.59218329222224	1	Cellular organisms;Bacteria;Proteobacteria;Alphaproteobacteria;Rhizobiales	Proteobacteria	Alphaproteobacteria	Rhizobiales	unknown
OTU.1044	-1.65428351457877	0.59219329235752	1	Cellular organisms;Bacteria;Bacteroidetes;Sphingobacteria;Sphingobacteriales;Unknown Sphingobacteriales family	Bacteroidetes	Sphingobacteria	Sphingobacteriales	unknown
OTU.835	-1.37854171961658	0.593053760347708	1	Cellular organisms;Bacteria;Bacteroidetes;Sphingobacteria;Sphingobacteriales;Saprospiraceae;Lewinella	Bacteroidetes	Sphingobacteria	Sphingobacteriales	Saprospiraceae
OTU.648	-1.12198063175345	0.593129740343714	1	Cellular organisms;Bacteria;Gracilibacteria	Gracilibacteria	unknown	unknown	unknown
OTU.574	1.21004925167612	0.593366315662225	1	Cellular organisms;Bacteria;Proteobacteria;Deltaproteobacteria;Bdellovibrionales;Bacteriovoraceae;Unknown Bacteriovoraceae genus	Proteobacteria	Deltaproteobacteria	Bdellovibrionales	unknown
OTU.1125	1.98842994154352	0.594729009930194	1	Cellular organisms;Bacteria;Bacteroidetes;Sphingobacteria;Sphingobacteriales;Unknown Sphingobacteriales family	Bacteroidetes	Sphingobacteria	Sphingobacteriales	unknown
OTU.1069	1.5251894900383	0.594818813613963	1	Cellular organisms;Bacteria;Bacteroidetes;Sphingobacteria;Sphingobacteriales;Saprospiraceae	Bacteroidetes	Sphingobacteria	Sphingobacteriales	Saprospiraceae
OTU.345	1.02198610559355	0.595199798165127	1	Cellular organisms;Bacteria;Bacteroidetes;Sphingobacteria;Sphingobacteriales;Saprospiraceae;Lewinella	Bacteroidetes	Sphingobacteria	Sphingobacteriales	Saprospiraceae
OTU.1794	1.77597873643358	0.595795424474422	1	Cellular organisms;Bacteria;Proteobacteria;Gammaproteobacteria;Xanthomonadales;Sinobacteraceae;JTB255 marine benthic group	Proteobacteria	Gammaproteobacteria	Xanthomonadales	Sinobacteraceae
OTU.1805	1.77597873643358	0.595795424474422	1	Cellular organisms;Bacteria;Proteobacteria;Gammaproteobacteria;Chromatiales;Granulosicoccaceae;Granulosicoccus	Proteobacteria	Gammaproteobacteria	Chromatiales	Granulosicoccaceae
OTU.901	1.77597873643358	0.595795424474422	1	Cellular organisms;Bacteria;Proteobacteria;Alphaproteobacteria;Rhodospirillales;wr0007	Proteobacteria	Alphaproteobacteria	Rhodospirillales	unknown
OTU.449	1.23031374899806	0.595911858239937	1	Cellular organisms;Bacteria;Bacteroidetes;Sphingobacteria;Sphingobacteriales;Unknown Sphingobacteriales family	Bacteroidetes	Sphingobacteria	Sphingobacteriales	unknown
OTU.533	1.49362477232792	0.596524292205337	1	Cellular organisms;Bacteria;Planctomycetes;Planctomycetacia;Planctomycetales;Planctomycetaceae;Pir4 lineage	Planctomycetes	Planctomycetacia	Planctomycetales	Planctomycetaceae
OTU.405	0.640293649639815	0.600832954495153	1	Cellular organisms;Bacteria;Bacteroidetes;Rhodothermaceae incertae sedis	Bacteroidetes	Bacteroidetes	unknown	unknown
OTU.190	0.283812935343987	0.601046563350154	1	Cellular organisms;Bacteria;Proteobacteria;Betaproteobacteria;Methylophilales;Methylophilaceae	Proteobacteria	Betaproteobacteria	Methylophilales	Methylophilaceae
OTU.933	-1.22244869907433	0.601454332509418	1	Cellular organisms;Bacteria;Proteobacteria;Alphaproteobacteria;Rhizobiales;Bradyrhizobiaceae	Proteobacteria	Alphaproteobacteria	Rhizobiales	Bradyrhizobiaceae
OTU.1041	-1.61388195336136	0.601753504998582	1	Cellular organisms;Bacteria;Armatimonadetes;Armatimonadetes Group 1	Armatimonadetes	unknown	unknown	unknown
OTU.305	-1.61388195336136	0.601753504998582	1	Cellular organisms;Bacteria;Bacteroidetes;Flavobacteria;Flavobacteriales;Flavobacteriaceae;Croceitalea;Bacteroidetes bacterium GMD15A07	Bacteroidetes	Flavobacteria	Flavobacteriales	Flavobacteriaceae
OTU.652	1.12702375840419	0.602026645530174	1	Cellular organisms;Bacteria;Verrucomicrobia;Verrucomicrobiae;Verrucomicrobiales;Rubritaleaceae;Roseibacillus	Verrucomicrobia	Verrucomicrobiae	Verrucomicrobiales	Rubritaleaceae
OTU.518	0.654586664843412	0.603228917178736	1	Cellular organisms;Bacteria;Planctomycetes;OM190	Planctomycetes	Planctomycetes	unknown	unknown
OTU.1725	1.7213886205777	0.604568915236568	1	Cellular organisms;Bacteria;Proteobacteria;Deltaproteobacteria;Desulfuromonadales;Unknown Desulfuromonadales family	Proteobacteria	Deltaproteobacteria	Desulfuromonadales	unknown
OTU.686	1.7213886205777	0.604568915236568	1	Cellular organisms;Bacteria;Planctomycetes;028H05-P-BN-P5	Planctomycetes	Planctomycetes	unknown	unknown
OTU.896	1.7213886205777	0.604568915236568	1	Cellular organisms;Bacteria;Bacteroidetes	Bacteroidetes	Bacteroidetes	unknown	unknown
OTU.662	0.91287755695023	0.604853806080805	1	Cellular organisms;Bacteria;Planctomycetes;Phycisphaerae;Unknown Phycisphaerae order	Planctomycetes	Phycisphaerae	unknown	unknown
OTU.1059	1.6700002745729	0.606318872269271	1	Cellular organisms;Bacteria;Proteobacteria;Gammaproteobacteria;Vibrionales;Vibrionaceae	Proteobacteria	Gammaproteobacteria	Vibrionales	Vibrionaceae
OTU.1104	1.6700002745729	0.606318872269271	1	Cellular organisms;Bacteria;Chlamydiae;Chlamydiae (class);Chlamydiales	Chlamydiae	Chlamydiae	Chlamydiales	unknown
OTU.1216	1.6700002745729	0.606318872269271	1	Cellular organisms;Bacteria;Bacteroidetes;Sphingobacteria;Sphingobacteriales;Saprospiraceae	Bacteroidetes	Sphingobacteria	Sphingobacteriales	Saprospiraceae
OTU.1233	1.6700002745729	0.606318872269271	1	Cellular organisms;Bacteria;Cyanobacteria;Cyanobacteria (class);Synechococcales;Synechococcaceae;Prochlorococcus	Cyanobacteria	unknown	Synechococcales	Synechococcaceae
OTU.1796	1.6700002745729	0.606318872269271	1	Cellular organisms;Bacteria;Verrucomicrobia;Verrucomicrobiae;Verrucomicrobiales;DEV007	Verrucomicrobia	Verrucomicrobiae	Verrucomicrobiales	unknown
OTU.409	-0.643026949346735	0.607127720841008	1	Cellular organisms;Bacteria;Proteobacteria;Alphaproteobacteria;DB1-14	Proteobacteria	Alphaproteobacteria	unknown	unknown
OTU.797	1.65599742676146	0.607360199760411	1	Cellular organisms;Bacteria;Bacteroidetes;Sphingobacteria;Unknown Sphingobacteria order	Bacteroidetes	Sphingobacteria	unknown	unknown
OTU.401	-0.542642946077928	0.608544497862757	1	Cellular organisms;Bacteria;Proteobacteria;Epsilonproteobacteria;Campylobacterales;Helicobacteraceae;Sulfurimonas	Proteobacteria	Epsilonproteobacteria	Campylobacterales	Helicobacteraceae
OTU.885	1.21516749562407	0.61045125148842	1	Cellular organisms;Bacteria;Proteobacteria;Alphaproteobacteria	Proteobacteria	Alphaproteobacteria	unknown	unknown
OTU.779	0.808957923936861	0.610514196364089	1	Cellular organisms;Bacteria;Proteobacteria;Deltaproteobacteria;Myxococcales;Nannocystineae;Nannocystaceae;Unknown Nannocystaceae genus	Proteobacteria	Deltaproteobacteria	Myxococcales	Nannocystaceae
OTU.126	-0.356079547773852	0.611661279910474	1	Cellular organisms;Bacteria;Bacteroidetes;Flavobacteria;Flavobacteriales;Flavobacteriaceae	Bacteroidetes	Flavobacteria	Flavobacteriales	Flavobacteriaceae
OTU.617	1.39768371795272	0.612014950233839	1	Cellular organisms;Bacteria;Actinobacteria;Acidimicrobiia;Acidimicrobiales;TM214	Actinobacteria	Acidimicrobiia	Acidimicrobiales	unknown
OTU.387	0.534220546089479	0.613400716885681	1	Cellular organisms;Bacteria;Verrucomicrobia;Verrucomicrobiae;Verrucomicrobiales;Rubritaleaceae;Unknown Rubritaleaceae genus	Verrucomicrobia	Verrucomicrobiae	Verrucomicrobiales	Rubritaleaceae
OTU.220	-0.514173671008079	0.6144882647032	1	Cellular organisms;Bacteria;Bacteroidetes;Sphingobacteria;Sphingobacteriales;Saprospiraceae	Bacteroidetes	Sphingobacteria	Sphingobacteriales	Saprospiraceae
OTU.397	0.775540454663235	0.615743801372055	1	Cellular organisms;Bacteria;Bacteroidetes;Cytophagia;Cytophagales;Unknown Cytophagales family	Bacteroidetes	Cytophagia	Cytophagales	unknown
OTU.587	1.02051384251842	0.616126585287891	1	Cellular organisms;Bacteria;Gracilibacteria	Gracilibacteria	unknown	unknown	unknown
OTU.1412	1.19097768645474	0.617423980292071	1	Cellular organisms;Bacteria;Verrucomicrobia;Verrucomicrobiae;Verrucomicrobiales;Unknown Verrucomicrobiales family	Verrucomicrobia	Verrucomicrobiae	Verrucomicrobiales	unknown
OTU.306	0.405873770143552	0.618075104982183	1	Cellular organisms;Bacteria;Proteobacteria;Deltaproteobacteria;Bdellovibrionales;Bacteriovoraceae;Unknown Bacteriovoraceae genus	Proteobacteria	Deltaproteobacteria	Bdellovibrionales	unknown
OTU.1109	1.22211758245296	0.620895548781386	1	Cellular organisms;Bacteria;Proteobacteria;Deltaproteobacteria;Bdellovibrionales;Unknown Bdellovibrionales family	Proteobacteria	Deltaproteobacteria	Bdellovibrionales	unknown
OTU.995	-0.664643925055336	0.62099608064232	1	Cellular organisms;Bacteria;Bacteroidetes;Flavobacteria;Flavobacteriales;Flavobacteriaceae;Flavobacterium	Bacteroidetes	Flavobacteria	Flavobacteriales	Flavobacteriaceae
OTU.1048	1.45548067794226	0.621274339511247	1	Cellular organisms;Bacteria;Bacteroidetes;Sphingobacteria;Sphingobacteriales;Chitinophagaceae	Bacteroidetes	Sphingobacteria	Sphingobacteriales	Chitinophagaceae
OTU.1070	1.45548067794226	0.621274339511247	1	Cellular organisms;Bacteria;Planctomycetes;Planctomycetacia;Planctomycetales;Unknown Planctomycetales family	Planctomycetes	Planctomycetacia	Planctomycetales	unknown
OTU.1139	1.45548067794226	0.621274339511247	1	Cellular organisms;Bacteria;Proteobacteria;Deltaproteobacteria;Unknown Deltaproteobacteria order	Proteobacteria	Deltaproteobacteria	unknown	unknown
OTU.1149	1.45548067794226	0.621274339511247	1	Cellular organisms;Bacteria;Proteobacteria;Unknown Proteobacteria class	Proteobacteria	unknown	unknown	unknown
OTU.1168	1.45548067794226	0.621274339511247	1	Cellular organisms;Bacteria;Proteobacteria;TA18	Proteobacteria	unknown	unknown	unknown
OTU.1215	1.45548067794226	0.621274339511247	1	Cellular organisms;Bacteria;Candidate division WS6	Candidate division WS6	unknown	unknown	unknown
OTU.1273	1.45548067794226	0.621274339511247	1	Cellular organisms;Bacteria;Planctomycetes;Phycisphaerae;Phycisphaerales;Unknown Phycisphaerales family	Planctomycetes	Phycisphaerae	Phycisphaerales	unknown
OTU.1294	1.45548067794226	0.621274339511247	1	Cellular organisms;Bacteria;Proteobacteria;Deltaproteobacteria;Bdellovibrionales;Bacteriovoraceae;Unknown Bacteriovoraceae genus	Proteobacteria	Deltaproteobacteria	Bdellovibrionales	unknown
OTU.1314	1.45548067794226	0.621274339511247	1	Cellular organisms;Bacteria;Proteobacteria;Betaproteobacteria;Hydrogenophilales;Hydrogenophilaceae;Thiobacillus	Proteobacteria	Betaproteobacteria	Hydrogenophilales	Hydrogenophilaceae
OTU.1329	1.45548067794226	0.621274339511247	1	Cellular organisms;Bacteria;Bacteroidetes;Sphingobacteria;Sphingobacteriales;Saprospiraceae	Bacteroidetes	Sphingobacteria	Sphingobacteriales	Saprospiraceae
OTU.1337	1.45548067794226	0.621274339511247	1	Cellular organisms;Bacteria;Planctomycetes;Planctomycetacia;Planctomycetales;Planctomycetaceae;Unknown Planctomycetaceae genus	Planctomycetes	Planctomycetacia	Planctomycetales	Planctomycetaceae
OTU.1365	1.45548067794226	0.621274339511247	1	Cellular organisms;Bacteria;Planctomycetes;Phycisphaerae;Phycisphaerales;Unknown Phycisphaerales family	Planctomycetes	Phycisphaerae	Phycisphaerales	unknown
OTU.1371	1.45548067794226	0.621274339511247	1	Cellular organisms;Bacteria;Verrucomicrobia;Opitutae;Puniceicoccales;Puniceicoccaceae;Pelagicoccus	Verrucomicrobia	Opitutae	Puniceicoccales	Puniceicoccaceae
OTU.1389	1.45548067794226	0.621274339511247	1	Cellular organisms;Bacteria;Planctomycetes;OM190	Planctomycetes	Planctomycetes	unknown	unknown
OTU.1393	1.45548067794226	0.621274339511247	1	Cellular organisms;Bacteria;Planctomycetes;Planctomycetacia;Planctomycetales;Unknown Planctomycetales family	Planctomycetes	Planctomycetacia	Planctomycetales	unknown
OTU.1447	1.45548067794226	0.621274339511247	1	Cellular organisms;Bacteria;Bacteroidetes;Balneolales incertae sedis;Sphingobacteriales bacterium BR5	Bacteroidetes	Bacteroidetes	unknown	unknown
OTU.1462	1.45548067794226	0.621274339511247	1	Cellular organisms;Bacteria;Chlamydiae;Chlamydiae (class);Chlamydiales	Chlamydiae	Chlamydiae	Chlamydiales	unknown
OTU.1478	1.45548067794226	0.621274339511247	1	Cellular organisms;Bacteria;Bacteroidetes;Sphingobacteria;Unknown Sphingobacteria order	Bacteroidetes	Sphingobacteria	unknown	unknown
OTU.1495	1.45548067794226	0.621274339511247	1	Cellular organisms;Bacteria;Proteobacteria;Alphaproteobacteria;DB1-14	Proteobacteria	Alphaproteobacteria	unknown	unknown
OTU.1537	1.45548067794226	0.621274339511247	1	Cellular organisms;Bacteria;Candidate division Parcubacteria	Candidate division Parcubacteria	unknown	unknown	unknown
OTU.1541	1.45548067794226	0.621274339511247	1	Cellular organisms;Bacteria;Lentisphaerae;Lentisphaeria;Lentisphaerales;Lentisphaeraceae;Lentisphaera	Lentisphaerae	Lentisphaeria	Lentisphaerales	Lentisphaeraceae
OTU.1548	1.45548067794226	0.621274339511247	1	Cellular organisms;Bacteria;Verrucomicrobia;Verrucomicrobiae;Verrucomicrobiales;Unknown Verrucomicrobiales family	Verrucomicrobia	Verrucomicrobiae	Verrucomicrobiales	unknown
OTU.1563	1.45548067794226	0.621274339511247	1	Cellular organisms;Bacteria;Proteobacteria;Gammaproteobacteria;Oceanospirillales;MBAE14	Proteobacteria	Gammaproteobacteria	Oceanospirillales	unknown
OTU.1577	1.45548067794226	0.621274339511247	1	Cellular organisms;Bacteria;Proteobacteria;Gammaproteobacteria;NKB5	Proteobacteria	Gammaproteobacteria	unknown	unknown
OTU.1583	1.45548067794226	0.621274339511247	1	Cellular organisms;Bacteria;Bacteroidetes;Sphingobacteria;Sphingobacteriales;Saprospiraceae	Bacteroidetes	Sphingobacteria	Sphingobacteriales	Saprospiraceae
OTU.1640	1.45548067794226	0.621274339511247	1	Cellular organisms;Bacteria;Bacteroidetes;Sphingobacteria;Unknown Sphingobacteria order	Bacteroidetes	Sphingobacteria	unknown	unknown
OTU.1644	1.45548067794226	0.621274339511247	1	Cellular organisms;Bacteria;Bacteroidetes;Flavobacteria;Flavobacteriales;Unknown Flavobacteriales family	Bacteroidetes	Flavobacteria	Flavobacteriales	unknown
OTU.1652	1.45548067794226	0.621274339511247	1	Cellular organisms;Bacteria;Candidate division OP3;OP3 subdivision I (NPL-UPA2)	unknown	unknown	unknown	unknown
OTU.1659	1.45548067794226	0.621274339511247	1	Cellular organisms;Bacteria;Bacteroidetes;Cytophagia;Cytophagales;Unknown Cytophagales family	Bacteroidetes	Cytophagia	Cytophagales	unknown
OTU.1687	1.45548067794226	0.621274339511247	1	Cellular organisms;Bacteria;Candidate division Parcubacteria	Candidate division Parcubacteria	unknown	unknown	unknown
OTU.1691	1.45548067794226	0.621274339511247	1	Cellular organisms;Bacteria;Proteobacteria;Deltaproteobacteria;Unknown Deltaproteobacteria order	Proteobacteria	Deltaproteobacteria	unknown	unknown
OTU.1706	1.45548067794226	0.621274339511247	1	Cellular organisms;Bacteria;Chloroflexi;Caldilineae;Caldilineales;Caldilineaceae	Chloroflexi	Caldilineae	Caldilineales	Caldilineaceae
OTU.1736	1.45548067794226	0.621274339511247	1	Cellular organisms;Bacteria;Bacteroidetes;Flavobacteria;Flavobacteriales;Flavobacteriaceae;Lacinutrix	Bacteroidetes	Flavobacteria	Flavobacteriales	Flavobacteriaceae
OTU.1746	1.45548067794226	0.621274339511247	1	Cellular organisms;Bacteria;Proteobacteria;Gammaproteobacteria;Alteromonadales;Alteromonadaceae;Unknown Alteromonadaceae genus	Proteobacteria	Gammaproteobacteria	Alteromonadales	Alteromonadaceae
OTU.1749	1.45548067794226	0.621274339511247	1	Cellular organisms;Bacteria;Chlamydiae;Chlamydiae (class);Chlamydiales;Chlamydiaceae	Chlamydiae	Chlamydiae	Chlamydiales	Chlamydiaceae
OTU.1780	1.45548067794226	0.621274339511247	1	Cellular organisms;Bacteria;Planctomycetes;Phycisphaerae;Phycisphaerales;Phycisphaeraceae;Phycisphaera	Planctomycetes	Phycisphaerae	Phycisphaerales	Phycisphaeraceae
OTU.1790	1.45548067794226	0.621274339511247	1	Cellular organisms;Bacteria;Planctomycetes;Planctomycetacia;Planctomycetales;Planctomycetaceae;Unknown Planctomycetaceae genus	Planctomycetes	Planctomycetacia	Planctomycetales	Planctomycetaceae
OTU.1822	1.45548067794226	0.621274339511247	1	Cellular organisms;Bacteria;Proteobacteria;Gammaproteobacteria;Oceanospirillales;Alcanivoracaceae;Kangiella	Proteobacteria	Gammaproteobacteria	Oceanospirillales	Alcanivoracaceae
OTU.1824	1.45548067794226	0.621274339511247	1	Cellular organisms;Bacteria;Bacteroidetes;Sphingobacteria;Sphingobacteriales;Unknown Sphingobacteriales family	Bacteroidetes	Sphingobacteria	Sphingobacteriales	unknown
OTU.680	1.45548067794226	0.621274339511247	1	Cellular organisms;Bacteria;Proteobacteria;Alphaproteobacteria;Rhodobacterales;Unknown Rhodobacterales family	Proteobacteria	Alphaproteobacteria	Rhodobacterales	unknown
OTU.690	1.45548067794226	0.621274339511247	1	Cellular organisms;Bacteria;Proteobacteria;Alphaproteobacteria;Rickettsiales;Rickettsiaceae	Proteobacteria	Alphaproteobacteria	Rickettsiales	Rickettsiaceae
OTU.915	1.45548067794226	0.621274339511247	1	Cellular organisms;Bacteria;Proteobacteria;Gammaproteobacteria;Alteromonadales;Shewanellaceae;Shewanella	Proteobacteria	Gammaproteobacteria	Alteromonadales	Shewanellaceae
OTU.955	1.45548067794226	0.621274339511247	1	Cellular organisms;Bacteria;Proteobacteria;Alphaproteobacteria;Rhodospirillales;Rhodospirillaceae	Proteobacteria	Alphaproteobacteria	Rhodospirillales	Rhodospirillaceae
OTU.998	1.45548067794226	0.621274339511247	1	Cellular organisms;Bacteria;Planctomycetes;Planctomycetacia;Planctomycetales;Planctomycetaceae;Blastopirellula	Planctomycetes	Planctomycetacia	Planctomycetales	Planctomycetaceae
OTU.407	0.896160568707935	0.621984234476304	1	Cellular organisms;Bacteria;Bacteroidetes;Flavobacteria;Flavobacteriales;Flavobacteriaceae;Unknown Flavobacteriaceae genus	Bacteroidetes	Flavobacteria	Flavobacteriales	Flavobacteriaceae
OTU.906	1.35711100002088	0.622385895562935	1	Cellular organisms;Bacteria;Verrucomicrobia;Opitutae;Puniceicoccales;Unknown Puniceicoccales family	Verrucomicrobia	Opitutae	Puniceicoccales	unknown
OTU.186	0.340645253370239	0.623009447893623	1	Cellular organisms;Bacteria;Bacteroidetes;Flavobacteria;Flavobacteriales;Flavobacteriaceae	Bacteroidetes	Flavobacteria	Flavobacteriales	Flavobacteriaceae
OTU.734	1.09926691407258	0.623847746832207	1	Cellular organisms;Bacteria;Bacteroidetes;Cytophagia;Cytophagales;Flammeovirgaceae	Bacteroidetes	Cytophagia	Cytophagales	Flammeovirgaceae
OTU.873	0.865069887418507	0.626048359124587	1	Cellular organisms;Bacteria;Verrucomicrobia;Verrucomicrobiae;Verrucomicrobiales;DEV007	Verrucomicrobia	Verrucomicrobiae	Verrucomicrobiales	unknown
OTU.315	0.64909794193919	0.626694647062397	1	Cellular organisms;Bacteria;Bacteroidetes;Flavobacteria;Flavobacteriales;Cryomorphaceae;Unknown Cryomorphaceae genus	Bacteroidetes	Flavobacteria	Flavobacteriales	Cryomorphaceae
OTU.1388	-1.75143897703247	0.62786455106071	1	Cellular organisms;Bacteria;Candidate division Parcubacteria	Candidate division Parcubacteria	unknown	unknown	unknown
OTU.1400	-1.75143897703247	0.62786455106071	1	Cellular organisms;Bacteria;Bacteroidetes;Sphingobacteria;Sphingobacteriales;Unknown Sphingobacteriales family	Bacteroidetes	Sphingobacteria	Sphingobacteriales	unknown
OTU.1402	-1.75143897703247	0.62786455106071	1	Cellular organisms;Bacteria;Proteobacteria;Alphaproteobacteria;Caulobacterales;Caulobacteraceae;Asticcacaulis	Proteobacteria	Alphaproteobacteria	Caulobacterales	Caulobacteraceae
OTU.1403	-1.75143897703247	0.62786455106071	1	Cellular organisms;Bacteria;Candidate Division OP8	unknown	unknown	unknown	unknown
OTU.1580	-1.75143897703247	0.62786455106071	1	Cellular organisms;Bacteria;Verrucomicrobia;S-BQ2-57 soil group	Verrucomicrobia	unknown	unknown	unknown
OTU.1686	-1.75143897703247	0.62786455106071	1	Cellular organisms;Bacteria;Bacteroidetes;Flavobacteria;Flavobacteriales;Flavobacteriaceae;Aequorivita	Bacteroidetes	Flavobacteria	Flavobacteriales	Flavobacteriaceae
OTU.1713	-1.75143897703247	0.62786455106071	1	Cellular organisms;Bacteria;Candidate division Parcubacteria	Candidate division Parcubacteria	unknown	unknown	unknown
OTU.1768	-1.75143897703247	0.62786455106071	1	Cellular organisms;Bacteria;Bacteroidetes;Sphingobacteria;Sphingobacteriales;Unknown Sphingobacteriales family	Bacteroidetes	Sphingobacteria	Sphingobacteriales	unknown
OTU.1825	-1.75143897703247	0.62786455106071	1	Cellular organisms;Bacteria;Proteobacteria;Alphaproteobacteria;DB1-14	Proteobacteria	Alphaproteobacteria	unknown	unknown
OTU.1028	-0.929378159970279	0.628524849546155	1	Cellular organisms;Bacteria;Proteobacteria;Gammaproteobacteria;Marinicella Order Incertae Sedis;Marinicella Family Incertae Sedis;Marinicella	Proteobacteria	Gammaproteobacteria	unknown	unknown
OTU.296	-1.27722043464304	0.629693546751086	1	Cellular organisms;Bacteria;Proteobacteria;Deltaproteobacteria;Bdellovibrionales;Bdellovibrionaceae;Unknown Bdellovibrionaceae genus	Proteobacteria	Deltaproteobacteria	Bdellovibrionales	Bdellovibrionaceae
OTU.172	-0.419958979652579	0.629943495372544	1	Cellular organisms;Bacteria;Bacteroidetes;Sphingobacteria;Sphingobacteriales;Unknown Sphingobacteriales family	Bacteroidetes	Sphingobacteria	Sphingobacteriales	unknown
OTU.396	-0.561754819238103	0.631389752759435	1	Cellular organisms;Bacteria;Candidate division Parcubacteria	Candidate division Parcubacteria	unknown	unknown	unknown
OTU.484	1.0626770648576	0.634484947582149	1	Cellular organisms;Bacteria;Gracilibacteria	Gracilibacteria	unknown	unknown	unknown
OTU.412	-1.08126730409154	0.634658359644184	1	Cellular organisms;Bacteria;Acidobacteria;Acidobacteria (class);Acidobacteria group 3;Bryobacter family incertae sedis;Bryobacter	Acidobacteria	Acidobacteria	unknown	unknown
OTU.473	0.945326528318485	0.634918583631682	1	Cellular organisms;Bacteria;Proteobacteria;Deltaproteobacteria;Bdellovibrionales;Unknown Bdellovibrionales family	Proteobacteria	Deltaproteobacteria	Bdellovibrionales	unknown
OTU.250	-0.492783542224286	0.638250762157099	1	Cellular organisms;Bacteria;Planctomycetes;Phycisphaerae;Phycisphaerales;Phycisphaeraceae;CL500-3	Planctomycetes	Phycisphaerae	Phycisphaerales	Phycisphaeraceae
OTU.1066	-1.44994260454693	0.638764894753938	1	Cellular organisms;Bacteria;Verrucomicrobia;Verrucomicrobiae;Verrucomicrobiales;Unknown Verrucomicrobiales family	Verrucomicrobia	Verrucomicrobiae	Verrucomicrobiales	unknown
OTU.567	-0.845832243605941	0.639829212949207	1	Cellular organisms;Bacteria;Proteobacteria;Deltaproteobacteria;Bdellovibrionales;Bdellovibrionaceae;Unknown Bdellovibrionaceae genus	Proteobacteria	Deltaproteobacteria	Bdellovibrionales	Bdellovibrionaceae
OTU.764	1.4013678433411	0.642367752049599	1	Cellular organisms;Bacteria;Bacteroidetes;Cytophagia;Cytophagales;Flammeovirgaceae;Marinoscillum	Bacteroidetes	Cytophagia	Cytophagales	Flammeovirgaceae
OTU.668	-1.24103312551536	0.643278410862481	1	Cellular organisms;Bacteria;Proteobacteria;Gammaproteobacteria;Methylococcales;Methylococcaceae;Methylobacter	Proteobacteria	Gammaproteobacteria	Methylococcales	Methylococcaceae
OTU.792	-1.42670335720249	0.64359553803865	1	Cellular organisms;Bacteria;Bacteroidetes;Sphingobacteria;Sphingobacteriales;Unknown Sphingobacteriales family	Bacteroidetes	Sphingobacteria	Sphingobacteriales	unknown
OTU.833	1.22057104609833	0.64456398808025	1	Cellular organisms;Bacteria;Cyanobacteria;Cyanobacteria (class);Synechococcales;Synechococcaceae;Synechococcus Cluster 4	Cyanobacteria	unknown	Synechococcales	Synechococcaceae
OTU.803	-0.686460976243312	0.646612560460399	1	Cellular organisms;Bacteria;Bacteroidetes;Flavobacteria;Flavobacteriales;Flavobacteriaceae	Bacteroidetes	Flavobacteria	Flavobacteriales	Flavobacteriaceae
OTU.654	0.747223869937612	0.646637228264961	1	Cellular organisms;Bacteria;Planctomycetes;Planctomycetacia;Planctomycetales;Planctomycetaceae;Unknown Planctomycetaceae genus	Planctomycetes	Planctomycetacia	Planctomycetales	Planctomycetaceae
OTU.198	0.467491066780178	0.647187958887051	1	Cellular organisms;Bacteria;Actinobacteria;Actinobacteria (class);Micrococcales;Microbacteriaceae;Candidatus Aquiluna	Actinobacteria	Actinobacteria	Micrococcales	Microbacteriaceae
OTU.1505	1.21976486588538	0.648070587025836	1	Cellular organisms;Bacteria;Proteobacteria;Betaproteobacteria;Burkholderiales;Alcaligenaceae;Achromobacter	Proteobacteria	Betaproteobacteria	Burkholderiales	Alcaligenaceae
OTU.1534	1.21976486588538	0.648070587025836	1	Cellular organisms;Bacteria;Proteobacteria;Alphaproteobacteria;Rhodospirillales;Rhodospirillaceae	Proteobacteria	Alphaproteobacteria	Rhodospirillales	Rhodospirillaceae
OTU.1384	1.77454251162164	0.648121695067069	1	Cellular organisms;Bacteria;Gracilibacteria	Gracilibacteria	unknown	unknown	unknown
OTU.1106	1.40046434789985	0.64965644583451	1	Cellular organisms;Bacteria;Chlamydiae;Chlamydiae (class);Chlamydiales	Chlamydiae	Chlamydiae	Chlamydiales	unknown
OTU.1218	1.40046434789985	0.64965644583451	1	Cellular organisms;Bacteria;Proteobacteria;Alphaproteobacteria;Rickettsiales;Rickettsiaceae	Proteobacteria	Alphaproteobacteria	Rickettsiales	Rickettsiaceae
OTU.1269	1.40046434789985	0.64965644583451	1	Cellular organisms;Bacteria;Chlamydiae;Chlamydiae (class);Unknown Chlamydiae (class) order	Chlamydiae	Chlamydiae	unknown	unknown
OTU.1284	1.40046434789985	0.64965644583451	1	Cellular organisms;Bacteria;Verrucomicrobia;Verrucomicrobiae;Verrucomicrobiales;Rubritaleaceae	Verrucomicrobia	Verrucomicrobiae	Verrucomicrobiales	Rubritaleaceae
OTU.1311	1.40046434789985	0.64965644583451	1	Cellular organisms;Bacteria;Chlamydiae;Chlamydiae (class);Chlamydiales;Unknown Chlamydiales family	Chlamydiae	Chlamydiae	Chlamydiales	unknown
OTU.1387	1.40046434789985	0.64965644583451	1	Cellular organisms;Bacteria;Bacteroidetes;Sphingobacteria;Sphingobacteriales;Unknown Sphingobacteriales family	Bacteroidetes	Sphingobacteria	Sphingobacteriales	unknown
OTU.1395	1.40046434789985	0.64965644583451	1	Cellular organisms;Bacteria;Bacteroidetes;Cytophagia;Cytophagales;Cytophagaceae;Flexibacter	Bacteroidetes	Cytophagia	Cytophagales	Cytophagaceae
OTU.1453	1.40046434789985	0.64965644583451	1	Cellular organisms;Bacteria;Candidate division TM7	Candidate division TM7	unknown	unknown	unknown
OTU.1566	1.40046434789985	0.64965644583451	1	Cellular organisms;Bacteria;Proteobacteria;Alphaproteobacteria;Unknown Alphaproteobacteria order	Proteobacteria	Alphaproteobacteria	unknown	unknown
OTU.1595	1.40046434789985	0.64965644583451	1	Cellular organisms;Bacteria;Proteobacteria;Alphaproteobacteria	Proteobacteria	Alphaproteobacteria	unknown	unknown
OTU.1602	1.40046434789985	0.64965644583451	1	Cellular organisms;Bacteria;Bacteroidetes;Flavobacteria;Flavobacteriales;Cryomorphaceae;Cryomorpha	Bacteroidetes	Flavobacteria	Flavobacteriales	Cryomorphaceae
OTU.1617	1.40046434789985	0.64965644583451	1	Cellular organisms;Bacteria;Actinobacteria;Acidimicrobiia;Acidimicrobiales;Sva0996 marine group	Actinobacteria	Acidimicrobiia	Acidimicrobiales	unknown
OTU.1695	1.40046434789985	0.64965644583451	1	Cellular organisms;Bacteria;Candidate division SR1	Candidate division SR1	unknown	unknown	unknown
OTU.1724	1.40046434789985	0.64965644583451	1	Cellular organisms;Bacteria;Gracilibacteria	Gracilibacteria	unknown	unknown	unknown
OTU.1760	1.40046434789985	0.64965644583451	1	Cellular organisms;Bacteria;Proteobacteria;Deltaproteobacteria;Sh765B-TzT-29	Proteobacteria	Deltaproteobacteria	unknown	unknown
OTU.1811	1.40046434789985	0.64965644583451	1	Cellular organisms;Bacteria;Nitrospirae;Nitrospira;Nitrospirales;Nitrospiraceae	Nitrospirae	Nitrospira	Nitrospirales	Nitrospiraceae
OTU.948	1.40046434789985	0.64965644583451	1	Cellular organisms;Bacteria;Proteobacteria;Alphaproteobacteria;Rickettsiales;SM2D12	Proteobacteria	Alphaproteobacteria	Rickettsiales	unknown
OTU.982	1.40046434789985	0.64965644583451	1	Cellular organisms;Bacteria;Proteobacteria;Betaproteobacteria;Burkholderiales;Comamonadaceae	Proteobacteria	Betaproteobacteria	Burkholderiales	Comamonadaceae
OTU.456	0.665512532883056	0.649901202457072	1	Cellular organisms;Bacteria;Bacteroidetes;Sphingobacteria;Sphingobacteriales;Saprospiraceae	Bacteroidetes	Sphingobacteria	Sphingobacteriales	Saprospiraceae
OTU.138	1.77415640967983	0.652214224174276	1	Cellular organisms;Bacteria;Gracilibacteria	Gracilibacteria	unknown	unknown	unknown
OTU.872	1.77415640967983	0.652214224174276	1	Cellular organisms;Bacteria;Proteobacteria;Gammaproteobacteria;Xanthomonadales;Sinobacteraceae;Unknown Sinobacteraceae genus	Proteobacteria	Gammaproteobacteria	Xanthomonadales	Sinobacteraceae
OTU.778	-0.955426863712877	0.652628003792688	1	Cellular organisms;Bacteria;Verrucomicrobia;Opitutae;Puniceicoccales;Puniceicoccaceae	Verrucomicrobia	Opitutae	Puniceicoccales	Puniceicoccaceae
OTU.730	-1.03193004060552	0.65331373848673	1	Cellular organisms;Bacteria;Planctomycetes;OM190	Planctomycetes	Planctomycetes	unknown	unknown
OTU.12	0.236340282201334	0.653819418220091	1	Cellular organisms;Bacteria;Proteobacteria;Alphaproteobacteria;Rhodobacterales;Rhodobacteraceae	Proteobacteria	Alphaproteobacteria	Rhodobacterales	Rhodobacteraceae
OTU.1705	0.917351628596685	0.65532198361514	1	Cellular organisms;Bacteria;Bacteroidetes;Flavobacteria;Flavobacteriales;Flavobacteriaceae	Bacteroidetes	Flavobacteria	Flavobacteriales	Flavobacteriaceae
OTU.898	-1.38659880007709	0.656983396527655	1	Cellular organisms;Bacteria;Proteobacteria;Alphaproteobacteria;Rhodospirillales;Rhodospirillaceae;Pelagibius	Proteobacteria	Alphaproteobacteria	Rhodospirillales	Rhodospirillaceae
OTU.351	0.855343085312083	0.65764776811156	1	Cellular organisms;Bacteria;Bacteroidetes;Cytophagia;Cytophagales;Flammeovirgaceae;Persicobacter	Bacteroidetes	Cytophagia	Cytophagales	Flammeovirgaceae
OTU.223	-0.368018282879605	0.658772460831081	1	Cellular organisms;Bacteria;Bacteroidetes;Flavobacteria;Unknown Flavobacteria order	Bacteroidetes	Flavobacteria	unknown	unknown
OTU.1046	-1.37321013765916	0.660180693636185	1	Cellular organisms;Bacteria;Cyanobacteria;Cyanobacteria (class)	Cyanobacteria	unknown	unknown	unknown
OTU.508	0.877655689475599	0.661276730685019	1	Cellular organisms;Bacteria;Planctomycetes;Phycisphaerae;Phycisphaerales;Unknown Phycisphaerales family	Planctomycetes	Phycisphaerae	Phycisphaerales	unknown
OTU.633	-0.76553813733389	0.66199228178799	1	Cellular organisms;Bacteria;Proteobacteria;Deltaproteobacteria;Myxococcales;Nannocystineae	Proteobacteria	Deltaproteobacteria	Myxococcales	unknown
OTU.425	0.729925062402622	0.662157265152868	1	Cellular organisms;Bacteria;Bacteroidetes;Sphingobacteria;Sphingobacteriales;Unknown Sphingobacteriales family	Bacteroidetes	Sphingobacteria	Sphingobacteriales	unknown
OTU.1350	1.10863088412307	0.662644588047255	1	Cellular organisms;Bacteria;Proteobacteria;Alphaproteobacteria;Rhodobacterales;Rhodobacteraceae	Proteobacteria	Alphaproteobacteria	Rhodobacterales	Rhodobacteraceae
OTU.430	-0.987899560913118	0.663418755508384	1	Cellular organisms;Bacteria;Chlamydiae;Chlamydiae (class);Chlamydiales;Unknown Chlamydiales family	Chlamydiae	Chlamydiae	Chlamydiales	unknown
OTU.815	-1.15481212680721	0.663822813928476	1	Cellular organisms;Bacteria;Bacteroidetes;Sphingobacteria;Sphingobacteriales;Saprospiraceae	Bacteroidetes	Sphingobacteria	Sphingobacteriales	Saprospiraceae
OTU.29	-0.187196667481055	0.664274871738425	1	Cellular organisms;Bacteria;Proteobacteria;Gammaproteobacteria;Alteromonadales;Alteromonadaceae;Congregibacter	Proteobacteria	Gammaproteobacteria	Alteromonadales	Alteromonadaceae
OTU.777	1.67006726914568	0.666256185725969	1	Cellular organisms;Bacteria;Bacteroidetes;Flavobacteria;Unknown Flavobacteria order	Bacteroidetes	Flavobacteria	unknown	unknown
OTU.996	1.67006726914568	0.666256185725969	1	Cellular organisms;Bacteria;Proteobacteria;Gammaproteobacteria;Oceanospirillales;OM182 clade	Proteobacteria	Gammaproteobacteria	Oceanospirillales	unknown
OTU.1049	-1.146012292134	0.666416730342373	1	Cellular organisms;Bacteria;Proteobacteria;Gammaproteobacteria	Proteobacteria	Gammaproteobacteria	unknown	unknown
OTU.320	0.569004142730815	0.669675451704865	1	Cellular organisms;Bacteria;Actinobacteria;Acidimicrobiia;Acidimicrobiales;Sva0996 marine group	Actinobacteria	Acidimicrobiia	Acidimicrobiales	unknown
OTU.90	0.535094246298609	0.670136867428742	1	Cellular organisms;Bacteria;Bacteroidetes;Sphingobacteria;Unknown Sphingobacteria order	Bacteroidetes	Sphingobacteria	unknown	unknown
OTU.1025	1.67046856456534	0.670321339801965	1	Cellular organisms;Bacteria;Bacteroidetes;Sphingobacteria;Sphingobacteriales;Unknown Sphingobacteriales family	Bacteroidetes	Sphingobacteria	Sphingobacteriales	unknown
OTU.1074	1.67046856456534	0.670321339801965	1	Cellular organisms;Bacteria;Bacteroidetes;Sphingobacteria;Unknown Sphingobacteria order	Bacteroidetes	Sphingobacteria	unknown	unknown
OTU.1082	1.67046856456534	0.670321339801965	1	Cellular organisms;Bacteria;Planctomycetes;OM190	Planctomycetes	Planctomycetes	unknown	unknown
OTU.1101	1.67046856456534	0.670321339801965	1	Cellular organisms;Bacteria;Proteobacteria;Gammaproteobacteria;Vibrionales;Vibrionaceae	Proteobacteria	Gammaproteobacteria	Vibrionales	Vibrionaceae
OTU.1391	1.67046856456534	0.670321339801965	1	Cellular organisms;Bacteria;Bacteroidetes;Flavobacteria;Flavobacteriales;Flavobacteriaceae;Kordia	Bacteroidetes	Flavobacteria	Flavobacteriales	Flavobacteriaceae
OTU.1397	1.67046856456534	0.670321339801965	1	Cellular organisms;Bacteria;Bacteroidetes;Sphingobacteria;Unknown Sphingobacteria order	Bacteroidetes	Sphingobacteria	unknown	unknown
OTU.1518	1.67046856456534	0.670321339801965	1	Cellular organisms;Bacteria;Bacteroidetes;Flavobacteria;Unknown Flavobacteria order	Bacteroidetes	Flavobacteria	unknown	unknown
OTU.639	1.67046856456534	0.670321339801965	1	Cellular organisms;Bacteria;Planctomycetes;OM190	Planctomycetes	Planctomycetes	unknown	unknown
OTU.505	0.590549983474148	0.671249600694122	1	Cellular organisms;Bacteria;Proteobacteria	Proteobacteria	unknown	unknown	unknown
OTU.1289	1.31835062373054	0.671819683224283	1	Cellular organisms;Bacteria;Bacteroidetes;Flavobacteria;Flavobacteriales;Flavobacteriaceae;Flavobacterium	Bacteroidetes	Flavobacteria	Flavobacteriales	Flavobacteriaceae
OTU.1349	1.31835062373054	0.671819683224283	1	Cellular organisms;Bacteria;Candidate division TM6	Candidate division TM6	unknown	unknown	unknown
OTU.1611	1.31835062373054	0.671819683224283	1	Cellular organisms;Bacteria;Actinobacteria;Actinobacteria (class);Jiangellales;Jiangellaceae;Jiangella;Gram-positive bacterium SOGA22	Actinobacteria	Actinobacteria	Jiangellales	Jiangellaceae
OTU.1737	1.31835062373054	0.671819683224283	1	Cellular organisms;Bacteria;Proteobacteria;Deltaproteobacteria;Myxococcales;Nannocystineae;Nannocystaceae;Unknown Nannocystaceae genus	Proteobacteria	Deltaproteobacteria	Myxococcales	Nannocystaceae
OTU.735	1.31835062373054	0.671819683224283	1	Cellular organisms;Bacteria;Gracilibacteria	Gracilibacteria	unknown	unknown	unknown
OTU.905	1.31835062373054	0.671819683224283	1	Cellular organisms;Bacteria;Verrucomicrobia;Verrucomicrobiae;Verrucomicrobiales;Unknown Verrucomicrobiales family	Verrucomicrobia	Verrucomicrobiae	Verrucomicrobiales	unknown
OTU.963	-1.1828605925429	0.671877433421811	1	Cellular organisms;Bacteria;Proteobacteria;Gammaproteobacteria;Unknown Gammaproteobacteria order	Proteobacteria	Gammaproteobacteria	unknown	unknown
OTU.822	-1.32587102222384	0.672157633419373	1	Cellular organisms;Bacteria;Bacteroidetes;Sphingobacteria;Sphingobacteriales;Saprospiraceae;Lewinella	Bacteroidetes	Sphingobacteria	Sphingobacteriales	Saprospiraceae
OTU.328	0.570739317911348	0.673031090666988	1	Cellular organisms;Bacteria;Bacteroidetes;Cytophagia;Cytophagales;Flammeovirgaceae;Flexithrix	Bacteroidetes	Cytophagia	Cytophagales	Flammeovirgaceae
OTU.1431	-0.853674973817515	0.673534734109238	1	Cellular organisms;Bacteria;Bacteroidetes;Sphingobacteria;Sphingobacteriales;Chitinophagaceae	Bacteroidetes	Sphingobacteria	Sphingobacteriales	Chitinophagaceae
OTU.682	-0.763820100225193	0.674054319729636	1	Cellular organisms;Bacteria;Proteobacteria;Epsilonproteobacteria;Campylobacterales;Helicobacteraceae;Arcobacter	Proteobacteria	Epsilonproteobacteria	Campylobacterales	Helicobacteraceae
OTU.1369	-1.16882526628163	0.675569625772622	1	Cellular organisms;Bacteria;Bacteroidetes;BD2-2	Bacteroidetes	Bacteroidetes	unknown	unknown
OTU.534	-1.16882526628163	0.675569625772622	1	Cellular organisms;Bacteria;Candidate division Parcubacteria	Candidate division Parcubacteria	unknown	unknown	unknown
OTU.1016	-1.3118294151416	0.675592152193739	1	Cellular organisms;Bacteria;Bacteroidetes;Flavobacteria;Flavobacteriales;Cryomorphaceae;NS10 marine group	Bacteroidetes	Flavobacteria	Flavobacteriales	Cryomorphaceae
OTU.331	0.686825275242097	0.676091834646422	1	Cellular organisms;Bacteria;Actinobacteria;Acidimicrobiia;Acidimicrobiales;Sva0996 marine group	Actinobacteria	Acidimicrobiia	Acidimicrobiales	unknown
OTU.94	0.311088430390232	0.676285036673052	1	Cellular organisms;Bacteria;Proteobacteria;Deltaproteobacteria;Myxococcales;Nannocystineae;Nannocystaceae	Proteobacteria	Deltaproteobacteria	Myxococcales	Nannocystaceae
OTU.1206	1.22483490632867	0.676747987488832	1	Cellular organisms;Bacteria;Proteobacteria;Gammaproteobacteria;Acidithiobacillales;Acidithiobacillaceae;Acidithiobacillus	Proteobacteria	Gammaproteobacteria	Acidithiobacillales	Acidithiobacillaceae
OTU.788	1.22483490632867	0.676747987488832	1	Cellular organisms;Bacteria;Proteobacteria;Deltaproteobacteria;Desulfobacterales;Desulfobacteraceae;Desulfosarcina	Proteobacteria	Deltaproteobacteria	Desulfobacterales	Desulfobacteraceae
OTU.312	0.524565165318973	0.677235085174354	1	Cellular organisms;Bacteria;Bacteroidetes;Flavobacteria;Flavobacteriales;Unknown Flavobacteriales family	Bacteroidetes	Flavobacteria	Flavobacteriales	unknown
OTU.620	-0.762463939782209	0.680811259280686	1	Cellular organisms;Bacteria;Verrucomicrobia;Spartobacteria;Chthoniobacterales;LD29	Verrucomicrobia	Spartobacteria	Chthoniobacterales	unknown
OTU.215	-0.391138017673397	0.68082516956085	1	Cellular organisms;Bacteria;Proteobacteria;Betaproteobacteria;Methylophilales;Methylophilaceae	Proteobacteria	Betaproteobacteria	Methylophilales	Methylophilaceae
OTU.664	0.687850606575377	0.681298429620482	1	Cellular organisms;Bacteria;Bacteroidetes;Flavobacteria;Flavobacteriales;Unknown Flavobacteriales family	Bacteroidetes	Flavobacteria	Flavobacteriales	unknown
OTU.258	0.451457578107352	0.684072858237412	1	Cellular organisms;Bacteria;Bacteroidetes;Sphingobacteria;Sphingobacteriales;Unknown Sphingobacteriales family	Bacteroidetes	Sphingobacteria	Sphingobacteriales	unknown
OTU.1435	1.18149463411155	0.684901749820072	1	Cellular organisms;Bacteria;Bacteroidetes;Sphingobacteria;Sphingobacteriales;Unknown Sphingobacteriales family	Bacteroidetes	Sphingobacteria	Sphingobacteriales	unknown
OTU.1812	1.18149463411155	0.684901749820072	1	Cellular organisms;Bacteria;Planctomycetes;OM190	Planctomycetes	Planctomycetes	unknown	unknown
OTU.1827	1.26666727056046	0.686570680364703	1	Cellular organisms;Bacteria;Planctomycetes;Phycisphaerae;Phycisphaerales;Unknown Phycisphaerales family	Planctomycetes	Phycisphaerae	Phycisphaerales	unknown
OTU.968	1.26666727056046	0.686570680364703	1	Cellular organisms;Bacteria;Proteobacteria;Gammaproteobacteria	Proteobacteria	Gammaproteobacteria	unknown	unknown
OTU.277	0.425313033845368	0.686927351747156	1	Cellular organisms;Bacteria;Bacteroidetes;Flavobacteria;Flavobacteriales;Cryomorphaceae;NS7 marine group	Bacteroidetes	Flavobacteria	Flavobacteriales	Cryomorphaceae
OTU.452	-0.498109304284617	0.687796326111552	1	Cellular organisms;Bacteria;Verrucomicrobia;OPB35 soil group	Verrucomicrobia	unknown	unknown	unknown
OTU.754	-1.25608490452595	0.688441907397583	1	Cellular organisms;Bacteria;Proteobacteria;Deltaproteobacteria	Proteobacteria	Deltaproteobacteria	unknown	unknown
OTU.417	-0.692927085085086	0.689161385545533	1	Cellular organisms;Bacteria;Proteobacteria;Gammaproteobacteria;KI89A clade	Proteobacteria	Gammaproteobacteria	unknown	unknown
OTU.952	1.36772544561725	0.689275979691992	1	Cellular organisms;Bacteria;Planctomycetes;OM190	Planctomycetes	Planctomycetes	unknown	unknown
OTU.205	-0.370048065168108	0.690952057841972	1	Cellular organisms;Bacteria;Proteobacteria;Alphaproteobacteria;Rhizobiales;Nordella Family Incertae Sedis;Nordella	Proteobacteria	Alphaproteobacteria	Rhizobiales	unknown
OTU.624	-0.579637625322307	0.691899185386345	1	Cellular organisms;Bacteria;Bacteroidetes;Flavobacteria;Flavobacteriales;Flavobacteriaceae;Flavobacterium	Bacteroidetes	Flavobacteria	Flavobacteriales	Flavobacteriaceae
OTU.1018	-1.22047458967048	0.692167538052331	1	Cellular organisms;Bacteria;Proteobacteria;Deltaproteobacteria;Unknown Deltaproteobacteria order	Proteobacteria	Deltaproteobacteria	unknown	unknown
OTU.1167	-1.22047458967048	0.692167538052331	1	Cellular organisms;Bacteria;Bacteroidetes;Flavobacteria;Flavobacteriales;Cryomorphaceae;NS7 marine group	Bacteroidetes	Flavobacteria	Flavobacteriales	Cryomorphaceae
OTU.1174	-1.22047458967048	0.692167538052331	1	Cellular organisms;Bacteria;Proteobacteria;Alphaproteobacteria;Rickettsiales;Unknown Rickettsiales family	Proteobacteria	Alphaproteobacteria	Rickettsiales	unknown
OTU.1221	-1.22047458967048	0.692167538052331	1	Cellular organisms;Bacteria;Proteobacteria;Gammaproteobacteria;Alteromonadales;Colwelliaceae	Proteobacteria	Gammaproteobacteria	Alteromonadales	Colwelliaceae
OTU.1254	-1.22047458967048	0.692167538052331	1	Cellular organisms;Bacteria;Verrucomicrobia;Opitutae;Puniceicoccales;Unknown Puniceicoccales family	Verrucomicrobia	Opitutae	Puniceicoccales	unknown
OTU.1271	-1.22047458967048	0.692167538052331	1	Cellular organisms;Bacteria;Candidate division BRC1	Candidate division BRC1	unknown	unknown	unknown
OTU.1308	-1.22047458967048	0.692167538052331	1	Cellular organisms;Bacteria;Planctomycetes;Planctomycetacia;Planctomycetales;Unknown Planctomycetales family	Planctomycetes	Planctomycetacia	Planctomycetales	unknown
OTU.1315	-1.22047458967048	0.692167538052331	1	Cellular organisms;Bacteria;Proteobacteria;Gammaproteobacteria;Thiotrichales;Thiotrichaceae;Leucothrix	Proteobacteria	Gammaproteobacteria	Thiotrichales	Thiotrichaceae
OTU.1318	-1.22047458967048	0.692167538052331	1	Cellular organisms;Bacteria;Nitrospirae;Nitrospira;Nitrospirales;Nitrospiraceae	Nitrospirae	Nitrospira	Nitrospirales	Nitrospiraceae
OTU.1375	-1.22047458967048	0.692167538052331	1	Cellular organisms;Bacteria;Bacteroidetes;Cytophagia;Cytophagales;Flammeovirgaceae;Unknown Flammeovirgaceae genus	Bacteroidetes	Cytophagia	Cytophagales	Flammeovirgaceae
OTU.1419	-1.22047458967048	0.692167538052331	1	Cellular organisms;Bacteria;Candidate division TM7	Candidate division TM7	unknown	unknown	unknown
OTU.1443	-1.22047458967048	0.692167538052331	1	Cellular organisms;Bacteria;Proteobacteria;Deltaproteobacteria;Bdellovibrionales;Unknown Bdellovibrionales family	Proteobacteria	Deltaproteobacteria	Bdellovibrionales	unknown
OTU.1445	-1.22047458967048	0.692167538052331	1	Cellular organisms;Bacteria;Proteobacteria;Deltaproteobacteria;Sh765B-TzT-29	Proteobacteria	Deltaproteobacteria	unknown	unknown
OTU.1446	-1.22047458967048	0.692167538052331	1	Cellular organisms;Bacteria;Lentisphaerae;Lentisphaeria;Victivallales;Unknown Victivallales family	Lentisphaerae	Lentisphaeria	Victivallales	unknown
OTU.1623	-1.22047458967048	0.692167538052331	1	Cellular organisms;Bacteria;Planctomycetes;Planctomycetacia;Planctomycetales;Unknown Planctomycetales family	Planctomycetes	Planctomycetacia	Planctomycetales	unknown
OTU.1690	-1.22047458967048	0.692167538052331	1	Cellular organisms;Bacteria;Proteobacteria;Milano-WF1B-44	Proteobacteria	unknown	unknown	unknown
OTU.1744	-1.22047458967048	0.692167538052331	1	Cellular organisms;Bacteria;Bacteroidetes;Sphingobacteria;Sphingobacteriales;Unknown Sphingobacteriales family	Bacteroidetes	Sphingobacteria	Sphingobacteriales	unknown
OTU.647	-1.22047458967048	0.692167538052331	1	Cellular organisms;Bacteria;Proteobacteria;Gammaproteobacteria;Oceanospirillales;Oceanospirillaceae;Marinobacterium	Proteobacteria	Gammaproteobacteria	Oceanospirillales	Oceanospirillaceae
OTU.924	-1.22047458967048	0.692167538052331	1	Cellular organisms;Bacteria;Bacteroidetes;Sphingobacteria;Sphingobacteriales;Saprospiraceae;Unknown Saprospiraceae genus	Bacteroidetes	Sphingobacteria	Sphingobacteriales	Saprospiraceae
OTU.1333	-1.42428216466558	0.692980201912741	1	Cellular organisms;Bacteria;Proteobacteria;Alphaproteobacteria;Rhodobacterales;Rhodobacteraceae;Unknown Rhodobacteraceae genus	Proteobacteria	Alphaproteobacteria	Rhodobacterales	Rhodobacteraceae
OTU.1714	-1.42428216466558	0.692980201912741	1	Cellular organisms;Bacteria;Proteobacteria;Alphaproteobacteria;4-Org1-14	Proteobacteria	Alphaproteobacteria	unknown	unknown
OTU.1546	1.31588691153258	0.694300280902238	1	Cellular organisms;Bacteria;Bacteroidetes;Sphingobacteria;Unknown Sphingobacteria order	Bacteroidetes	Sphingobacteria	unknown	unknown
OTU.1574	1.31588691153258	0.694300280902238	1	Cellular organisms;Bacteria;Planctomycetes;Planctomycetacia;Planctomycetales;Planctomycetaceae	Planctomycetes	Planctomycetacia	Planctomycetales	Planctomycetaceae
OTU.899	1.31588691153258	0.694300280902238	1	Cellular organisms;Bacteria;Proteobacteria;Alphaproteobacteria;DB1-14	Proteobacteria	Alphaproteobacteria	unknown	unknown
OTU.993	1.31588691153258	0.694300280902238	1	Cellular organisms;Bacteria;Bacteroidetes;Sphingobacteria;Sphingobacteriales;Unknown Sphingobacteriales family	Bacteroidetes	Sphingobacteria	Sphingobacteriales	unknown
OTU.1562	-1.22665737997652	0.695616561782236	1	Cellular organisms;Bacteria;Proteobacteria;Alphaproteobacteria;Caulobacterales;Caulobacteraceae;Caulobacter	Proteobacteria	Alphaproteobacteria	Caulobacterales	Caulobacteraceae
OTU.420	0.579091687123998	0.695690372236916	1	Cellular organisms;Bacteria;Planctomycetes;OM190	Planctomycetes	Planctomycetes	unknown	unknown
OTU.229	-0.461101298941717	0.695916388928868	1	Cellular organisms;Bacteria;Proteobacteria;Deltaproteobacteria;Desulfuromonadales;GR-WP33-58	Proteobacteria	Deltaproteobacteria	Desulfuromonadales	unknown
OTU.118	-0.800894664418853	0.695988858598507	1	Cellular organisms;Bacteria;Proteobacteria;Deltaproteobacteria;Desulfuromonadales;GR-WP33-58	Proteobacteria	Deltaproteobacteria	Desulfuromonadales	unknown
OTU.1378	1.36887027349682	0.696628318812699	1	Cellular organisms;Bacteria;Bacteroidetes;Sphingobacteria;Sphingobacteriales;Unknown Sphingobacteriales family	Bacteroidetes	Sphingobacteria	Sphingobacteriales	unknown
OTU.626	0.799850223055301	0.698085131686352	1	Cellular organisms;Bacteria;Planctomycetes;Planctomycetacia;Planctomycetales;Planctomycetaceae;Blastopirellula	Planctomycetes	Planctomycetacia	Planctomycetales	Planctomycetaceae
OTU.116	-0.368341179655531	0.69851602561674	1	Cellular organisms;Bacteria;Proteobacteria;Gammaproteobacteria;Alteromonadales;Alteromonadaceae;Glaciecola	Proteobacteria	Gammaproteobacteria	Alteromonadales	Alteromonadaceae
OTU.434	-0.478198347702063	0.699651784129043	1	Cellular organisms;Bacteria;Proteobacteria;Gammaproteobacteria;Alteromonadales;Alteromonadaceae;uncultured	Proteobacteria	Gammaproteobacteria	Alteromonadales	Alteromonadaceae
OTU.1372	-1.22047458967048	0.700403566848848	1	Cellular organisms;Bacteria;Proteobacteria;Gammaproteobacteria;Arenciella Order Incertae Sedis;Unknown Arenciella Order Incertae Sedis family	Proteobacteria	Gammaproteobacteria	unknown	unknown
OTU.1405	-1.22047458967048	0.700403566848848	1	Cellular organisms;Bacteria;Verrucomicrobia;Opitutae;Puniceicoccales;Puniceicoccaceae	Verrucomicrobia	Opitutae	Puniceicoccales	Puniceicoccaceae
OTU.1437	-1.22047458967048	0.700403566848848	1	Cellular organisms;Bacteria;Proteobacteria;Alphaproteobacteria;Sphingomonadales;GOBB3-C201	Proteobacteria	Alphaproteobacteria	Sphingomonadales	unknown
OTU.1485	-1.22047458967048	0.700403566848848	1	Cellular organisms;Bacteria;Verrucomicrobia;Opitutae;vadinHA64	Verrucomicrobia	Opitutae	unknown	unknown
OTU.1585	-1.22047458967048	0.700403566848848	1	Cellular organisms;Bacteria;Candidate division BRC1	Candidate division BRC1	unknown	unknown	unknown
OTU.1615	-1.22047458967048	0.700403566848848	1	Cellular organisms;Bacteria;Proteobacteria;Alphaproteobacteria;Sphingomonadales;Sphingomonadaceae	Proteobacteria	Alphaproteobacteria	Sphingomonadales	Sphingomonadaceae
OTU.1635	-1.22047458967048	0.700403566848848	1	Cellular organisms;Bacteria;Proteobacteria;Gammaproteobacteria;Vibrionales;Vibrionaceae	Proteobacteria	Gammaproteobacteria	Vibrionales	Vibrionaceae
OTU.1637	-1.22047458967048	0.700403566848848	1	Cellular organisms;Bacteria;Proteobacteria;Deltaproteobacteria;Sh765B-TzT-29	Proteobacteria	Deltaproteobacteria	unknown	unknown
OTU.1642	-1.22047458967048	0.700403566848848	1	Cellular organisms;Bacteria;Spirochaetes;Spirochaetes (class);Spirochaetales;Spirochaetaceae;Spirochaeta	Spirochaetes	Spirochaetes	Spirochaetales	Spirochaetaceae
OTU.1723	-1.22047458967048	0.700403566848848	1	Cellular organisms;Bacteria;Bacteroidetes;Flavobacteria;Flavobacteriales;Cryomorphaceae;Unknown Cryomorphaceae genus	Bacteroidetes	Flavobacteria	Flavobacteriales	Cryomorphaceae
OTU.1730	-1.22047458967048	0.700403566848848	1	Cellular organisms;Bacteria;Candidate division Parcubacteria	Candidate division Parcubacteria	unknown	unknown	unknown
OTU.1738	-1.22047458967048	0.700403566848848	1	Cellular organisms;Bacteria;Cyanobacteria;Cyanobacteria (class);ML635J-21	Cyanobacteria	unknown	unknown	unknown
OTU.22	-1.22047458967048	0.700403566848848	1	Cellular organisms;Bacteria;Bacteroidetes;Cytophagia;Cytophagales;Cytophagaceae;Unknown Cytophagaceae genus	Bacteroidetes	Cytophagia	Cytophagales	Cytophagaceae
OTU.666	-1.22047458967048	0.700403566848848	1	Cellular organisms;Bacteria;Bacteroidetes;Sphingobacteria;Sphingobacteriales;Saprospiraceae	Bacteroidetes	Sphingobacteria	Sphingobacteriales	Saprospiraceae
OTU.801	-1.22047458967048	0.700403566848848	1	Cellular organisms;Bacteria;Bacteroidetes;Sphingobacteria;Sphingobacteriales;Unknown Sphingobacteriales family	Bacteroidetes	Sphingobacteria	Sphingobacteriales	unknown
OTU.997	-1.22047458967048	0.700403566848848	1	Cellular organisms;Bacteria;Chlamydiae;Chlamydiae (class);Chlamydiales;Unknown Chlamydiales family	Chlamydiae	Chlamydiae	Chlamydiales	unknown
OTU.1606	1.19555504472075	0.700435296937499	1	Cellular organisms;Bacteria;Bacteroidetes;Sphingobacteria;Sphingobacteriales;Unknown Sphingobacteriales family	Bacteroidetes	Sphingobacteria	Sphingobacteriales	unknown
OTU.1185	-1.04895956760341	0.702182518987762	1	Cellular organisms;Bacteria;Bacteroidetes;Sphingobacteria;Sphingobacteriales;Unknown Sphingobacteriales family	Bacteroidetes	Sphingobacteria	Sphingobacteriales	unknown
OTU.1547	-1.04895956760341	0.702182518987762	1	Cellular organisms;Bacteria;Verrucomicrobia;Verrucomicrobiae;Verrucomicrobiales;DEV007	Verrucomicrobia	Verrucomicrobiae	Verrucomicrobiales	unknown
OTU.1685	-0.421811092864626	0.704754188620596	1	Cellular organisms;Bacteria;Candidate division Parcubacteria	Candidate division Parcubacteria	unknown	unknown	unknown
OTU.890	0.684405762132798	0.706567392910874	1	Cellular organisms;Bacteria;Bacteroidetes;Flavobacteria;Unknown Flavobacteria order	Bacteroidetes	Flavobacteria	unknown	unknown
OTU.1266	-0.776403747407796	0.70663309418458	1	Cellular organisms;Bacteria;Proteobacteria;Alphaproteobacteria;Rhizobiales;Unknown Rhizobiales family	Proteobacteria	Alphaproteobacteria	Rhizobiales	unknown
OTU.1136	1.31491161900377	0.706937825920895	1	Cellular organisms;Bacteria;Planctomycetes;Phycisphaerae;Phycisphaerales;Unknown Phycisphaerales family	Planctomycetes	Phycisphaerae	Phycisphaerales	unknown
OTU.1359	1.31491161900377	0.706937825920895	1	Cellular organisms;Bacteria;Proteobacteria;Deltaproteobacteria;Desulfuromonadales;Sva1033	Proteobacteria	Deltaproteobacteria	Desulfuromonadales	unknown
OTU.1373	1.31491161900377	0.706937825920895	1	Cellular organisms;Bacteria;Proteobacteria;Gammaproteobacteria;Vibrionales;Vibrionaceae	Proteobacteria	Gammaproteobacteria	Vibrionales	Vibrionaceae
OTU.1460	1.31491161900377	0.706937825920895	1	Cellular organisms;Bacteria;Proteobacteria;Gammaproteobacteria;Legionellales;Coxiellaceae;Coxiella	Proteobacteria	Gammaproteobacteria	Legionellales	Coxiellaceae
OTU.1143	1.06507823570766	0.707982254543678	1	Cellular organisms;Bacteria;Bacteroidetes;Sphingobacteria;Sphingobacteriales;Unknown Sphingobacteriales family	Bacteroidetes	Sphingobacteria	Sphingobacteriales	unknown
OTU.1228	1.06507823570766	0.707982254543678	1	Cellular organisms;Bacteria;Proteobacteria;Betaproteobacteria;Methylophilales;Methylophilaceae;OM43 clade	Proteobacteria	Betaproteobacteria	Methylophilales	Methylophilaceae
OTU.844	1.06507823570766	0.707982254543678	1	Cellular organisms;Bacteria;Chlamydiae;Chlamydiae (class);Chlamydiales	Chlamydiae	Chlamydiae	Chlamydiales	unknown
OTU.1360	1.3146333355601	0.710883023432764	1	Cellular organisms;Bacteria;Chlorobi;Ignavibacteria;Ignavibacteriales	Chlorobi	Ignavibacteria	Ignavibacteriales	unknown
OTU.763	1.3146333355601	0.710883023432764	1	Cellular organisms;Bacteria;Proteobacteria;Gammaproteobacteria;Alteromonadales;Alteromonadaceae;Glaciecola	Proteobacteria	Gammaproteobacteria	Alteromonadales	Alteromonadaceae
OTU.546	0.888976217226404	0.710888682451163	1	Cellular organisms;Bacteria;Actinobacteria;Thermoleophilia;AKIW543	Actinobacteria	Thermoleophilia	unknown	unknown
OTU.1264	0.897175765398449	0.711059618942133	1	Cellular organisms;Bacteria;Proteobacteria;Gammaproteobacteria;Oceanospirillales;Oceanospirillaceae;Pseudospirillum	Proteobacteria	Gammaproteobacteria	Oceanospirillales	Oceanospirillaceae
OTU.35	0.398751747668202	0.711727770649624	1	Cellular organisms;Bacteria;Bacteroidetes;Flavobacteria;Flavobacteriales;Flavobacteriaceae;Polaribacter	Bacteroidetes	Flavobacteria	Flavobacteriales	Flavobacteriaceae
OTU.79	-0.258276681159785	0.71312547877943	1	Cellular organisms;Bacteria;Planctomycetes;Phycisphaerae;Phycisphaerales;Phycisphaeraceae;Unknown Phycisphaeraceae genus	Planctomycetes	Phycisphaerae	Phycisphaerales	Phycisphaeraceae
OTU.20	0.152568342474645	0.71337171130992	1	Cellular organisms;Bacteria;Bacteroidetes;Sphingobacteria;Sphingobacteriales;Saprospiraceae	Bacteroidetes	Sphingobacteria	Sphingobacteriales	Saprospiraceae
OTU.621	0.993621830284414	0.713901137659547	1	Cellular organisms;Bacteria;Proteobacteria;Deltaproteobacteria;Myxococcales;Sorangiineae;Unknown Sorangiineae family	Proteobacteria	Deltaproteobacteria	Myxococcales	unknown
OTU.1056	0.274708860067182	0.714302475112695	1	Cellular organisms;Bacteria;Proteobacteria;Deltaproteobacteria;Bdellovibrionales;Bacteriovoraceae;Unknown Bacteriovoraceae genus	Proteobacteria	Deltaproteobacteria	Bdellovibrionales	unknown
OTU.907	0.604243956364202	0.714913253896638	1	Cellular organisms;Bacteria;Proteobacteria;Gammaproteobacteria;Xanthomonadales;Sinobacteraceae;JTB255 marine benthic group	Proteobacteria	Gammaproteobacteria	Xanthomonadales	Sinobacteraceae
OTU.318	0.452899490907171	0.715010018498404	1	Cellular organisms;Bacteria;Proteobacteria;Alphaproteobacteria;Rickettsiales	Proteobacteria	Alphaproteobacteria	Rickettsiales	unknown
OTU.1703	0.414142138959319	0.716207674102752	1	Cellular organisms;Bacteria;Proteobacteria;Alphaproteobacteria;Rhodobacterales;Rhodobacteraceae	Proteobacteria	Alphaproteobacteria	Rhodobacterales	Rhodobacteraceae
OTU.87	-0.309826273258053	0.716492407018279	1	Cellular organisms;Bacteria;Proteobacteria;Deltaproteobacteria;Bdellovibrionales;Bdellovibrionaceae;OM27 clade	Proteobacteria	Deltaproteobacteria	Bdellovibrionales	Bdellovibrionaceae
OTU.847	-1.29151842003279	0.717118068320118	1	Cellular organisms;Bacteria;Chlamydiae;Chlamydiae (class);Chlamydiales;Unknown Chlamydiales family	Chlamydiae	Chlamydiae	Chlamydiales	unknown
OTU.665	0.847368848598325	0.7177091617248	1	Cellular organisms;Bacteria;Proteobacteria;Gammaproteobacteria;BD7-8 marine group	Proteobacteria	Gammaproteobacteria	unknown	unknown
OTU.40	-0.202959312226159	0.717992416362923	1	Cellular organisms;Bacteria;Proteobacteria;Alphaproteobacteria;Sphingomonadales;Erythrobacteraceae;Erythrobacter	Proteobacteria	Alphaproteobacteria	Sphingomonadales	Erythrobacteraceae
OTU.544	0.650080166823052	0.719081656996048	1	Cellular organisms;Bacteria;Proteobacteria;Gammaproteobacteria;Alteromonadales;Alteromonadaceae;uncultured	Proteobacteria	Gammaproteobacteria	Alteromonadales	Alteromonadaceae
OTU.104	-0.242438736874433	0.719563344343088	1	Cellular organisms;Bacteria;Bacteroidetes;Sphingobacteria;Sphingobacteriales;Unknown Sphingobacteriales family	Bacteroidetes	Sphingobacteria	Sphingobacteriales	unknown
OTU.1454	-1.16892625634138	0.719576263176173	1	Cellular organisms;Bacteria;Bacteroidetes;Cytophagia;Cytophagales;Cytophagaceae;Flexibacter	Bacteroidetes	Cytophagia	Cytophagales	Cytophagaceae
OTU.1060	-1.11721504819883	0.721713799362045	1	Cellular organisms;Bacteria;Bacteroidetes;Sphingobacteria;Sphingobacteriales;Saprospiraceae	Bacteroidetes	Sphingobacteria	Sphingobacteriales	Saprospiraceae
OTU.500	0.299297871697728	0.72219333084181	1	Cellular organisms;Bacteria;Proteobacteria;Gammaproteobacteria;Chromatiales;Granulosicoccaceae;Granulosicoccus	Proteobacteria	Gammaproteobacteria	Chromatiales	Granulosicoccaceae
OTU.454	0.622267431997358	0.722688814173556	1	Cellular organisms;Bacteria;Actinobacteria;Actinobacteria (class);Frankiales;Sporichthyaceae;hgcI clade	Actinobacteria	Actinobacteria	Frankiales	Sporichthyaceae
OTU.560	1.1024437448498	0.723220463398182	1	Cellular organisms;Bacteria;Verrucomicrobia;Spartobacteria;Chthoniobacterales;FukuN18 freshwater group	Verrucomicrobia	Spartobacteria	Chthoniobacterales	unknown
OTU.1015	1.26666727056046	0.723613618081094	1	Cellular organisms;Bacteria;Chlamydiae;Chlamydiae (class);Unknown Chlamydiae (class) order	Chlamydiae	Chlamydiae	unknown	unknown
OTU.1200	1.26666727056046	0.723613618081094	1	Cellular organisms;Bacteria;Cyanobacteria;Cyanobacteria (class);ML635J-21	Cyanobacteria	unknown	unknown	unknown
OTU.1408	1.26666727056046	0.723613618081094	1	Cellular organisms;Bacteria;Proteobacteria;Alphaproteobacteria	Proteobacteria	Alphaproteobacteria	unknown	unknown
OTU.336	-0.452030518827724	0.724946394902308	1	Cellular organisms;Bacteria;Verrucomicrobia;Opitutae;Puniceicoccales;Puniceicoccaceae	Verrucomicrobia	Opitutae	Puniceicoccales	Puniceicoccaceae
OTU.1817	0.860805905645285	0.725115940634314	1	Cellular organisms;Bacteria;Bacteroidetes;Flavobacteria;Flavobacteriales;Flavobacteriaceae	Bacteroidetes	Flavobacteria	Flavobacteriales	Flavobacteriaceae
OTU.607	0.649244148567039	0.725350128757336	1	Cellular organisms;Bacteria;Planctomycetes;Phycisphaerae;Phycisphaerales;Unknown Phycisphaerales family	Planctomycetes	Phycisphaerae	Phycisphaerales	unknown
OTU.716	0.540038042746784	0.72657629997406	1	Cellular organisms;Bacteria;Proteobacteria;Deltaproteobacteria;Bdellovibrionales;Unknown Bdellovibrionales family	Proteobacteria	Deltaproteobacteria	Bdellovibrionales	unknown
OTU.826	0.679060575196602	0.726779026191957	1	Cellular organisms;Bacteria;Bacteroidetes;Sphingobacteria;Sphingobacteriales;Unknown Sphingobacteriales family	Bacteroidetes	Sphingobacteria	Sphingobacteriales	unknown
OTU.970	-1.26685735887748	0.726913874547202	1	Cellular organisms;Bacteria;Bacteroidetes;Flavobacteria;Flavobacteriales;Flavobacteriaceae;Lutibacter	Bacteroidetes	Flavobacteria	Flavobacteriales	Flavobacteriaceae
OTU.143	-0.274905835853242	0.728043837011441	1	Cellular organisms;Bacteria;Planctomycetes;OM190	Planctomycetes	Planctomycetes	unknown	unknown
OTU.1434	0.630283608655525	0.728419076561525	1	Cellular organisms;Bacteria;Bacteroidetes;Flavobacteria;Flavobacteriales;Unknown Flavobacteriales family	Bacteroidetes	Flavobacteria	Flavobacteriales	unknown
OTU.159	-0.286221856103905	0.73421175596544	1	Cellular organisms;Bacteria;Verrucomicrobia;Verrucomicrobiae;Verrucomicrobiales;Rubritaleaceae;Rubritalea	Verrucomicrobia	Verrucomicrobiae	Verrucomicrobiales	Rubritaleaceae
OTU.1560	-1.22067937535264	0.734652542794299	1	Cellular organisms;Bacteria;Actinobacteria;Acidimicrobiia;Acidimicrobiales	Actinobacteria	Acidimicrobiia	Acidimicrobiales	unknown
OTU.1061	-1.22047458967048	0.735541945976379	1	Cellular organisms;Bacteria;Actinobacteria;Acidimicrobiia;Acidimicrobiales	Actinobacteria	Acidimicrobiia	Acidimicrobiales	unknown
OTU.1161	-1.22047458967048	0.735541945976379	1	Cellular organisms;Bacteria;Cyanobacteria;Cyanobacteria (class);ML635J-21	Cyanobacteria	unknown	unknown	unknown
OTU.1191	-1.22047458967048	0.735541945976379	1	Cellular organisms;Bacteria;Proteobacteria;Alphaproteobacteria;Rhizobiales;Rhizobiaceae;Rhizobium (Rhizobiaceae)	Proteobacteria	Alphaproteobacteria	Rhizobiales	Rhizobiaceae
OTU.1196	-1.22047458967048	0.735541945976379	1	Cellular organisms;Bacteria;Candidate division TM6	Candidate division TM6	unknown	unknown	unknown
OTU.1235	-1.22047458967048	0.735541945976379	1	Cellular organisms;Bacteria;Bacteroidetes;Sphingobacteria;Sphingobacteriales;Saprospiraceae;Unknown Saprospiraceae genus	Bacteroidetes	Sphingobacteria	Sphingobacteriales	Saprospiraceae
OTU.1249	-1.22047458967048	0.735541945976379	1	Cellular organisms;Bacteria;Bacteroidetes;Sphingobacteria;Sphingobacteriales;Unknown Sphingobacteriales family	Bacteroidetes	Sphingobacteria	Sphingobacteriales	unknown
OTU.1274	-1.22047458967048	0.735541945976379	1	Cellular organisms;Bacteria;Verrucomicrobia;Spartobacteria;Chthoniobacterales;DA101 soil group	Verrucomicrobia	Spartobacteria	Chthoniobacterales	unknown
OTU.1352	-1.22047458967048	0.735541945976379	1	Cellular organisms;Bacteria;Verrucomicrobia;OPB35 soil group	Verrucomicrobia	unknown	unknown	unknown
OTU.1406	-1.22047458967048	0.735541945976379	1	Cellular organisms;Bacteria;Actinobacteria;Actinobacteria (class);Jiangellales;Jiangellaceae;Jiangella	Actinobacteria	Actinobacteria	Jiangellales	Jiangellaceae
OTU.1481	-1.22047458967048	0.735541945976379	1	Cellular organisms;Bacteria;Bacteroidetes;Cytophagia;Cytophagales;Flammeovirgaceae;Ekhidna	Bacteroidetes	Cytophagia	Cytophagales	Flammeovirgaceae
OTU.1522	-1.22047458967048	0.735541945976379	1	Cellular organisms;Bacteria;Proteobacteria;Deltaproteobacteria;Bdellovibrionales;Unknown Bdellovibrionales family	Proteobacteria	Deltaproteobacteria	Bdellovibrionales	unknown
OTU.1584	-1.22047458967048	0.735541945976379	1	Cellular organisms;Bacteria;Proteobacteria;Gammaproteobacteria;Thiotrichales;Piscirickettsiaceae;endosymbionts (Piscirickettsiaceae)	Proteobacteria	Gammaproteobacteria	Thiotrichales	Piscirickettsiaceae
OTU.1614	-1.22047458967048	0.735541945976379	1	Cellular organisms;Bacteria;Proteobacteria;Alphaproteobacteria;Parvularculales;Parvularculaceae;Parvularcula	Proteobacteria	Alphaproteobacteria	Parvularculales	Parvularculaceae
OTU.1727	-1.22047458967048	0.735541945976379	1	Cellular organisms;Bacteria;Proteobacteria;Gammaproteobacteria;Alteromonadales;Shewanellaceae;Shewanella	Proteobacteria	Gammaproteobacteria	Alteromonadales	Shewanellaceae
OTU.1781	-1.22047458967048	0.735541945976379	1	Cellular organisms;Bacteria;Bacteroidetes;VC2.1 Bac22	Bacteroidetes	Bacteroidetes	unknown	unknown
OTU.1787	-1.22047458967048	0.735541945976379	1	Cellular organisms;Bacteria;Actinobacteria;Thermoleophilia;Solirubrobacterales;480-2	Actinobacteria	Thermoleophilia	Solirubrobacterales	unknown
OTU.494	0.371232454581578	0.736111615883218	1	Cellular organisms;Bacteria;Bacteroidetes;Flavobacteria;Flavobacteriales;Flavobacteriaceae	Bacteroidetes	Flavobacteria	Flavobacteriales	Flavobacteriaceae
OTU.68	0.24007940640334	0.736806580417789	1	Cellular organisms;Bacteria;Proteobacteria;Gammaproteobacteria;Oceanospirillales;Alcanivoracaceae;Unknown Alcanivoracaceae genus	Proteobacteria	Gammaproteobacteria	Oceanospirillales	Alcanivoracaceae
OTU.958	0.772352374137302	0.737159739550187	1	Cellular organisms;Bacteria;Planctomycetes;OM190	Planctomycetes	Planctomycetes	unknown	unknown
OTU.1095	-1.03739604699285	0.74015149542371	1	Cellular organisms;Bacteria;Proteobacteria;Alphaproteobacteria;Rickettsiales;TK34	Proteobacteria	Alphaproteobacteria	Rickettsiales	unknown
OTU.1625	-1.03739604699285	0.74015149542371	1	Cellular organisms;Bacteria;Proteobacteria;Betaproteobacteria;Burkholderiales;Oxalobacteraceae	Proteobacteria	Betaproteobacteria	Burkholderiales	Oxalobacteraceae
OTU.755	-1.03739604699285	0.74015149542371	1	Cellular organisms;Bacteria;Bacteroidetes;Flavobacteria;Flavobacteriales;Flavobacteriaceae	Bacteroidetes	Flavobacteria	Flavobacteriales	Flavobacteriaceae
OTU.990	-1.03739604699285	0.74015149542371	1	Cellular organisms;Bacteria;Proteobacteria;Gammaproteobacteria;Alteromonadales;Shewanellaceae;Shewanella	Proteobacteria	Gammaproteobacteria	Alteromonadales	Shewanellaceae
OTU.1231	-0.723130043346436	0.740203510258617	1	Cellular organisms;Bacteria;Proteobacteria;Alphaproteobacteria;Rhodobacterales;Rhodobacteraceae	Proteobacteria	Alphaproteobacteria	Rhodobacterales	Rhodobacteraceae
OTU.1589	-0.723130043346436	0.740203510258617	1	Cellular organisms;Bacteria;Verrucomicrobia;Verrucomicrobiae;Verrucomicrobiales;Rubritaleaceae;Unknown Rubritaleaceae genus	Verrucomicrobia	Verrucomicrobiae	Verrucomicrobiales	Rubritaleaceae
OTU.846	-0.723130043346436	0.740203510258617	1	Cellular organisms;Bacteria;Bacteroidetes;Sphingobacteria;Sphingobacteriales;LiUU-11-161	Bacteroidetes	Sphingobacteria	Sphingobacteriales	unknown
OTU.1180	-0.915640378627396	0.74120386964342	1	Cellular organisms;Bacteria;Proteobacteria;Deltaproteobacteria;Sh765B-TzT-29	Proteobacteria	Deltaproteobacteria	unknown	unknown
OTU.1151	1.26666727056046	0.74195216534678	1	Cellular organisms;Bacteria;Bacteroidetes;Sphingobacteria;Sphingobacteriales;Unknown Sphingobacteriales family	Bacteroidetes	Sphingobacteria	Sphingobacteriales	unknown
OTU.1783	1.26666727056046	0.74195216534678	1	Cellular organisms;Bacteria;Proteobacteria;Gammaproteobacteria;Chromatiales;Granulosicoccaceae;Granulosicoccus	Proteobacteria	Gammaproteobacteria	Chromatiales	Granulosicoccaceae
OTU.413	-0.506662643238008	0.742595420461678	1	Cellular organisms;Bacteria;Bacteroidetes;Flavobacteria;Flavobacteriales;Cryomorphaceae;Fluviicola	Bacteroidetes	Flavobacteria	Flavobacteriales	Cryomorphaceae
OTU.883	-0.562874230083363	0.743701301357975	1	Cellular organisms;Bacteria;Planctomycetes;OM190	Planctomycetes	Planctomycetes	unknown	unknown
OTU.1416	0.955754052729841	0.743885509992139	1	Cellular organisms;Bacteria;Proteobacteria;SPOTSOCT00;5m83	Proteobacteria	unknown	unknown	unknown
OTU.398	-0.300408800623119	0.743946611448363	1	Cellular organisms;Bacteria;Proteobacteria;Alphaproteobacteria;Sphingomonadales;Erythrobacteraceae;Altererythrobacter	Proteobacteria	Alphaproteobacteria	Sphingomonadales	Erythrobacteraceae
OTU.1170	-1.02066546409048	0.744021823966448	1	Cellular organisms;Bacteria;Planctomycetes;OM190	Planctomycetes	Planctomycetes	unknown	unknown
OTU.1422	-1.02066546409048	0.744021823966448	1	Cellular organisms;Bacteria;Proteobacteria;Alphaproteobacteria;Rhizobiales	Proteobacteria	Alphaproteobacteria	Rhizobiales	unknown
OTU.1751	-1.02066546409048	0.744021823966448	1	Cellular organisms;Bacteria;Proteobacteria;Gammaproteobacteria;Xanthomonadales;Sinobacteraceae	Proteobacteria	Gammaproteobacteria	Xanthomonadales	Sinobacteraceae
OTU.1065	1.26666727056046	0.747612383966873	1	Cellular organisms;Bacteria;Bacteroidetes;Sphingobacteria;Sphingobacteriales;Saprospiraceae	Bacteroidetes	Sphingobacteria	Sphingobacteriales	Saprospiraceae
OTU.1222	1.26666727056046	0.747612383966873	1	Cellular organisms;Bacteria;Bacteroidetes;Flavobacteria;Flavobacteriales;Unknown Flavobacteriales family	Bacteroidetes	Flavobacteria	Flavobacteriales	unknown
OTU.1429	1.26666727056046	0.747612383966873	1	Cellular organisms;Bacteria;Proteobacteria;Gammaproteobacteria;Unknown Gammaproteobacteria order	Proteobacteria	Gammaproteobacteria	unknown	unknown
OTU.1646	1.26666727056046	0.747612383966873	1	Cellular organisms;Bacteria;Proteobacteria;Epsilonproteobacteria;Campylobacterales;Helicobacteraceae;Arcobacter	Proteobacteria	Epsilonproteobacteria	Campylobacterales	Helicobacteraceae
OTU.695	1.26666727056046	0.747612383966873	1	Cellular organisms;Bacteria;Planctomycetes;Planctomycetacia;Planctomycetales;Planctomycetaceae;Planctomyces	Planctomycetes	Planctomycetacia	Planctomycetales	Planctomycetaceae
OTU.760	1.26666727056046	0.747612383966873	1	Cellular organisms;Bacteria;Planctomycetes;Phycisphaerae;Phycisphaerales;Phycisphaeraceae;SM1A02	Planctomycetes	Phycisphaerae	Phycisphaerales	Phycisphaeraceae
OTU.879	1.26666727056046	0.747612383966873	1	Cellular organisms;Bacteria;Candidate division Parcubacteria	Candidate division Parcubacteria	unknown	unknown	unknown
OTU.903	1.26666727056046	0.747612383966873	1	Cellular organisms;Bacteria;Bacteroidetes;Cytophagia;Cytophagales;Flammeovirgaceae	Bacteroidetes	Cytophagia	Cytophagales	Flammeovirgaceae
OTU.605	0.664183297804146	0.748035155488682	1	Cellular organisms;Bacteria;Proteobacteria;Gammaproteobacteria;Alteromonadales;Unknown Alteromonadales family	Proteobacteria	Gammaproteobacteria	Alteromonadales	unknown
OTU.344	-0.3840472603634	0.750226037695864	1	Cellular organisms;Bacteria;Proteobacteria;Alphaproteobacteria;Rickettsiales;TK34	Proteobacteria	Alphaproteobacteria	Rickettsiales	unknown
OTU.74	-0.185203467376569	0.750898975483457	1	Cellular organisms;Bacteria;Proteobacteria;Gammaproteobacteria;KI89A clade	Proteobacteria	Gammaproteobacteria	unknown	unknown
OTU.421	0.57224859616619	0.752083157365549	1	Cellular organisms;Bacteria;Proteobacteria;Gammaproteobacteria;Thiotrichales;Thiotrichaceae;Leucothrix;Leucothrix mucor	Proteobacteria	Gammaproteobacteria	Thiotrichales	Thiotrichaceae
OTU.274	0.333440182498261	0.752170021348314	1	Cellular organisms;Bacteria;Proteobacteria;Alphaproteobacteria;Caulobacterales;Hyphomonadaceae	Proteobacteria	Alphaproteobacteria	Caulobacterales	Hyphomonadaceae
OTU.568	-0.626231731722992	0.754140669617886	1	Cellular organisms;Bacteria;Proteobacteria;Gammaproteobacteria;E01-9C-26 marine group	Proteobacteria	Gammaproteobacteria	unknown	unknown
OTU.724	0.661397095900666	0.754848991040453	1	Cellular organisms;Bacteria;Cyanobacteria;Cyanobacteria (class);ML635J-21	Cyanobacteria	unknown	unknown	unknown
OTU.1382	-0.785117471541136	0.756535043592379	1	Cellular organisms;Bacteria;Planctomycetes;OM190	Planctomycetes	Planctomycetes	unknown	unknown
OTU.460	-0.531298712049565	0.756667874989835	1	Cellular organisms;Bacteria;Proteobacteria;Deltaproteobacteria;Bdellovibrionales;Unknown Bdellovibrionales family	Proteobacteria	Deltaproteobacteria	Bdellovibrionales	unknown
OTU.1514	-0.9594751308641	0.757897762031279	1	Cellular organisms;Bacteria;Proteobacteria;Gammaproteobacteria;Alteromonadales;Alteromonadaceae;Glaciecola	Proteobacteria	Gammaproteobacteria	Alteromonadales	Alteromonadaceae
OTU.1612	-0.9594751308641	0.757897762031279	1	Cellular organisms;Bacteria;Proteobacteria;Alphaproteobacteria;Rickettsiales;Candidatus Hepatincola	Proteobacteria	Alphaproteobacteria	Rickettsiales	unknown
OTU.541	0.781096414387317	0.762392664988963	1	Cellular organisms;Bacteria;Planctomycetes;Planctomycetacia;Planctomycetales;Unknown Planctomycetales family	Planctomycetes	Planctomycetacia	Planctomycetales	unknown
OTU.342	0.391455756151555	0.763907925947582	1	Cellular organisms;Bacteria;Planctomycetes;Phycisphaerae;Phycisphaerales;Unknown Phycisphaerales family	Planctomycetes	Phycisphaerae	Phycisphaerales	unknown
OTU.1115	0.941833427053228	0.764745184598425	1	Cellular organisms;Bacteria;Bacteroidetes;Cytophagia;Cytophagales;Flammeovirgaceae;Reichenbachiella	Bacteroidetes	Cytophagia	Cytophagales	Flammeovirgaceae
OTU.1823	0.941833427053228	0.764745184598425	1	Cellular organisms;Bacteria;Proteobacteria;Deltaproteobacteria;Myxococcales;Nannocystineae;Unknown Nannocystineae family	Proteobacteria	Deltaproteobacteria	Myxococcales	unknown
OTU.738	0.833784426030738	0.765303759388516	1	Cellular organisms;Bacteria;Planctomycetes;Planctomycetacia;Planctomycetales;Unknown Planctomycetales family	Planctomycetes	Planctomycetacia	Planctomycetales	unknown
OTU.1237	0.759737571170556	0.765361474017486	1	Cellular organisms;Bacteria;Bacteroidetes;Flavobacteria;Flavobacteriales;Unknown Flavobacteriales family	Bacteroidetes	Flavobacteria	Flavobacteriales	unknown
OTU.278	-0.374251046632924	0.766589630404464	1	Cellular organisms;Bacteria;Bacteroidetes;Cytophagia;Cytophagales;Unknown Cytophagales family	Bacteroidetes	Cytophagia	Cytophagales	unknown
OTU.1251	0.8680254831993	0.767238940906459	1	Cellular organisms;Bacteria;Proteobacteria;Deltaproteobacteria;Myxococcales;Nannocystineae;Haliangiaceae;Haliangium	Proteobacteria	Deltaproteobacteria	Myxococcales	Haliangiaceae
OTU.1259	0.8680254831993	0.767238940906459	1	Cellular organisms;Bacteria;Planctomycetes;OM190	Planctomycetes	Planctomycetes	unknown	unknown
OTU.1745	0.8680254831993	0.767238940906459	1	Cellular organisms;Bacteria;Planctomycetes;Phycisphaerae;Phycisphaerales;Unknown Phycisphaerales family	Planctomycetes	Phycisphaerae	Phycisphaerales	unknown
OTU.549	-0.690418316476265	0.767371806446996	1	Cellular organisms;Bacteria;Proteobacteria;Deltaproteobacteria;Bdellovibrionales;Unknown Bdellovibrionales family	Proteobacteria	Deltaproteobacteria	Bdellovibrionales	unknown
OTU.1296	-0.510928475117531	0.767413293078443	1	Cellular organisms;Bacteria;Proteobacteria;Alphaproteobacteria;Caulobacterales;Hyphomonadaceae;Maricaulis	Proteobacteria	Alphaproteobacteria	Caulobacterales	Hyphomonadaceae
OTU.410	0.417226051048721	0.767942544154024	1	Cellular organisms;Bacteria;Bacteroidetes;Sphingobacteria;Sphingobacteriales;Chitinophagaceae	Bacteroidetes	Sphingobacteria	Sphingobacteriales	Chitinophagaceae
OTU.1123	-0.733280990218891	0.769072612734293	1	Cellular organisms;Bacteria;Verrucomicrobia;Verrucomicrobiae;Verrucomicrobiales;Rubritaleaceae;Unknown Rubritaleaceae genus	Verrucomicrobia	Verrucomicrobiae	Verrucomicrobiales	Rubritaleaceae
OTU.816	-0.559162813985046	0.770407301718542	1	Cellular organisms;Bacteria;Bacteroidetes;Sphingobacteria;Unknown Sphingobacteria order	Bacteroidetes	Sphingobacteria	unknown	unknown
OTU.851	0.808187331444593	0.772108636026563	1	Cellular organisms;Bacteria;Cyanobacteria;Cyanobacteria (class);Pseudanabaenales;Pseudanabaenaceae;Limnothrix	Cyanobacteria	unknown	unknown	Pseudanabaenaceae
OTU.931	-0.680192436861784	0.774493968187967	1	Cellular organisms;Bacteria;Proteobacteria;Gammaproteobacteria;Marinicella Order Incertae Sedis;Marinicella Family Incertae Sedis;Marinicella	Proteobacteria	Gammaproteobacteria	unknown	unknown
OTU.75	0.170195761253658	0.774777303892417	1	Cellular organisms;Bacteria;Proteobacteria;Gammaproteobacteria;KI89A clade	Proteobacteria	Gammaproteobacteria	unknown	unknown
OTU.132	0.354359887247927	0.775344181351399	1	Cellular organisms;Bacteria;Bacteroidetes;Sphingobacteria;Sphingobacteriales;Unknown Sphingobacteriales family	Bacteroidetes	Sphingobacteria	Sphingobacteriales	unknown
OTU.701	0.62361297242574	0.775668404096639	1	Cellular organisms;Bacteria;Proteobacteria;Deltaproteobacteria;Desulfuromonadales;GR-WP33-58	Proteobacteria	Deltaproteobacteria	Desulfuromonadales	unknown
OTU.714	0.603663620803546	0.77573751178235	1	Cellular organisms;Bacteria;Proteobacteria;Alphaproteobacteria;Rhodobacterales;Rhodobacteraceae	Proteobacteria	Alphaproteobacteria	Rhodobacterales	Rhodobacteraceae
OTU.266	0.287229497786146	0.775865654208143	1	Cellular organisms;Bacteria;Bacteroidetes;Prolixibacter incertae sedis;Unknown Prolixibacter incertae sedis genus	Bacteroidetes	Bacteroidetes	unknown	unknown
OTU.848	0.276188905578024	0.777957522609728	1	Cellular organisms;Bacteria;Planctomycetes;Phycisphaerae;Phycisphaerales;Phycisphaeraceae;SM1A02	Planctomycetes	Phycisphaerae	Phycisphaerales	Phycisphaeraceae
OTU.614	0.502662378096078	0.778437442871627	1	Cellular organisms;Bacteria;Proteobacteria;Alphaproteobacteria;Caulobacterales;Hyphomonadaceae;Hirschia	Proteobacteria	Alphaproteobacteria	Caulobacterales	Hyphomonadaceae
OTU.59	0.163742556926659	0.77855271299516	1	Cellular organisms;Bacteria;Gracilibacteria	Gracilibacteria	unknown	unknown	unknown
OTU.539	-0.596795200971157	0.778753595594916	1	Cellular organisms;Bacteria;Bacteroidetes;Flavobacteria;Flavobacteriales;Flavobacteriaceae	Bacteroidetes	Flavobacteria	Flavobacteriales	Flavobacteriaceae
OTU.400	0.394343085765354	0.7798514355307	1	Cellular organisms;Bacteria;Proteobacteria;Alphaproteobacteria;Rickettsiales;TK34	Proteobacteria	Alphaproteobacteria	Rickettsiales	unknown
OTU.1152	0.268563130222996	0.780788841511712	1	Cellular organisms;Bacteria;Planctomycetes;Phycisphaerae;Phycisphaerales;Unknown Phycisphaerales family	Planctomycetes	Phycisphaerae	Phycisphaerales	unknown
OTU.1159	-0.575731687022172	0.781890425251144	1	Cellular organisms;Bacteria;Proteobacteria;Alphaproteobacteria;Rhizobiales;Hyphomicrobiaceae	Proteobacteria	Alphaproteobacteria	Rhizobiales	Hyphomicrobiaceae
OTU.363	-0.482677505877305	0.781920809666384	1	Cellular organisms;Bacteria;Verrucomicrobia;Verrucomicrobiae;Verrucomicrobiales;Rubritaleaceae;Unknown Rubritaleaceae genus	Verrucomicrobia	Verrucomicrobiae	Verrucomicrobiales	Rubritaleaceae
OTU.1354	0.462040205904962	0.783628998979654	1	Cellular organisms;Bacteria;Bacteroidetes;Flavobacteria;Flavobacteriales;Flavobacteriaceae	Bacteroidetes	Flavobacteria	Flavobacteriales	Flavobacteriaceae
OTU.582	0.480785108938214	0.783679789334913	1	Cellular organisms;Bacteria;Proteobacteria;Gammaproteobacteria;Marinicella Order Incertae Sedis;Marinicella Family Incertae Sedis;Unknown Marinicella Family Incertae Sedis genus	Proteobacteria	Gammaproteobacteria	unknown	unknown
OTU.453	0.582401295801872	0.78392001076623	1	Cellular organisms;Bacteria;Proteobacteria;Deltaproteobacteria;Myxococcales;Nannocystineae;Nannocystaceae;Enhygromyxa	Proteobacteria	Deltaproteobacteria	Myxococcales	Nannocystaceae
OTU.674	-0.696259725986566	0.784702508336923	1	Cellular organisms;Bacteria;Bacteroidetes;Flavobacteria;Flavobacteriales;Unknown Flavobacteriales family	Bacteroidetes	Flavobacteria	Flavobacteriales	unknown
OTU.288	0.224595692821534	0.785429207415969	1	Cellular organisms;Bacteria;Proteobacteria;Deltaproteobacteria;Myxococcales;JG37-AG-15	Proteobacteria	Deltaproteobacteria	Myxococcales	unknown
OTU.857	-0.43441161371298	0.785573695906368	1	Cellular organisms;Bacteria;Proteobacteria;Gammaproteobacteria;Arenciella Order Incertae Sedis;Arenciella Family Incertae Sedis;Arenicella	Proteobacteria	Gammaproteobacteria	unknown	unknown
OTU.1306	-0.809510557024143	0.785905332608757	1	Cellular organisms;Bacteria;Verrucomicrobia;Verrucomicrobiae;Verrucomicrobiales;Rubritaleaceae;Unknown Rubritaleaceae genus	Verrucomicrobia	Verrucomicrobiae	Verrucomicrobiales	Rubritaleaceae
OTU.1479	-0.809510557024143	0.785905332608757	1	Cellular organisms;Bacteria;Chlamydiae;Chlamydiae (class);Unknown Chlamydiae (class) order	Chlamydiae	Chlamydiae	unknown	unknown
OTU.1531	-0.809510557024143	0.785905332608757	1	Cellular organisms;Bacteria;Planctomycetes;Phycisphaerae;Phycisphaerales;Phycisphaeraceae;Unknown Phycisphaeraceae genus	Planctomycetes	Phycisphaerae	Phycisphaerales	Phycisphaeraceae
OTU.947	-0.809510557024143	0.785905332608757	1	Cellular organisms;Bacteria;Gemmatimonadetes;Gemmatimonadetes (class);BD2-11 terrestrial group	Gemmatimonadetes	Gemmatimonadetes	unknown	unknown
OTU.99	-0.141853249184528	0.787719962278436	1	Cellular organisms;Bacteria;Bacteroidetes;Flavobacteria;Flavobacteriales;Flavobacteriaceae;Algibacter	Bacteroidetes	Flavobacteria	Flavobacteriales	Flavobacteriaceae
OTU.376	0.299733876657715	0.788069172966099	1	Cellular organisms;Bacteria;Proteobacteria;Alphaproteobacteria;DB1-14	Proteobacteria	Alphaproteobacteria	unknown	unknown
OTU.316	-0.420714950336108	0.788466466114848	1	Cellular organisms;Bacteria;Planctomycetes;Planctomycetacia;Planctomycetales;Planctomycetaceae	Planctomycetes	Planctomycetacia	Planctomycetales	Planctomycetaceae
OTU.488	0.561660549016984	0.791260795637574	1	Cellular organisms;Bacteria;Bacteroidetes;Sphingobacteria;Sphingobacteriales;Chitinophagaceae	Bacteroidetes	Sphingobacteria	Sphingobacteriales	Chitinophagaceae
OTU.101	0.333337077591213	0.791326262036437	1	Cellular organisms;Bacteria;Bacteroidetes;Flavobacteria;Flavobacteriales;Flavobacteriaceae;Polaribacter	Bacteroidetes	Flavobacteria	Flavobacteriales	Flavobacteriaceae
OTU.200	0.197384470878762	0.791649156747051	1	Cellular organisms;Bacteria;Proteobacteria;Alphaproteobacteria;Rhodobacterales;Rhodobacteraceae;Jannaschia	Proteobacteria	Alphaproteobacteria	Rhodobacterales	Rhodobacteraceae
OTU.212	-0.294070483411371	0.792139689807682	1	Cellular organisms;Bacteria;Verrucomicrobia;Verrucomicrobiae;Unknown Verrucomicrobiae order	Verrucomicrobia	Verrucomicrobiae	unknown	unknown
OTU.785	0.848785616719581	0.793113232029852	1	Cellular organisms;Bacteria;Bacteroidetes;Flavobacteria;Flavobacteriales;Cryomorphaceae;Unknown Cryomorphaceae genus	Bacteroidetes	Flavobacteria	Flavobacteriales	Cryomorphaceae
OTU.175	-0.387646431330355	0.793535016683351	1	Cellular organisms;Bacteria;Deinococcus-Thermus;Deinococci;Deinococcales;Trueperaceae;Truepera	Deinococcus-Thermus	Deinococci	Deinococcales	Trueperaceae
OTU.1603	-0.895369618350483	0.793908420325182	1	Cellular organisms;Bacteria;Proteobacteria;Gammaproteobacteria;Marinicella Order Incertae Sedis;Marinicella Family Incertae Sedis;Unknown Marinicella Family Incertae Sedis genus	Proteobacteria	Gammaproteobacteria	unknown	unknown
OTU.744	0.555259815809487	0.794428062943564	1	Cellular organisms;Bacteria;Proteobacteria;Gammaproteobacteria;Alteromonadales;Alteromonadaceae;Unknown Alteromonadaceae genus	Proteobacteria	Gammaproteobacteria	Alteromonadales	Alteromonadaceae
OTU.679	0.484965799123146	0.795067823965021	1	Cellular organisms;Bacteria;Verrucomicrobia;Verrucomicrobiae;Verrucomicrobiales;Unknown Verrucomicrobiales family	Verrucomicrobia	Verrucomicrobiae	Verrucomicrobiales	unknown
OTU.600	0.400494101554441	0.795782885163229	1	Cellular organisms;Bacteria;Bacteroidetes;Flavobacteria;Flavobacteriales;Flavobacteriaceae;Lutibacter	Bacteroidetes	Flavobacteria	Flavobacteriales	Flavobacteriaceae
OTU.808	-0.471424432646562	0.796659442584751	1	Cellular organisms;Bacteria;Verrucomicrobia;Verrucomicrobiae;Verrucomicrobiales;DEV007	Verrucomicrobia	Verrucomicrobiae	Verrucomicrobiales	unknown
OTU.650	-0.446660623328299	0.801177044310815	1	Cellular organisms;Bacteria;Bacteroidetes;Sphingobacteria;Sphingobacteriales;Chitinophagaceae;Ferruginibacter	Bacteroidetes	Sphingobacteria	Sphingobacteriales	Chitinophagaceae
OTU.867	0.849620040646813	0.80167599577459	1	Cellular organisms;Bacteria;Bacteroidetes;Flavobacteria;Flavobacteriales;Cryomorphaceae;Owenweeksia	Bacteroidetes	Flavobacteria	Flavobacteriales	Cryomorphaceae
OTU.529	0.55754450495046	0.801714103983965	1	Cellular organisms;Bacteria;Actinobacteria;Actinobacteria (class);Frankiales;Sporichthyaceae;Sporichthya	Actinobacteria	Actinobacteria	Frankiales	Sporichthyaceae
OTU.145	0.18530644186355	0.801776872249034	1	Cellular organisms;Bacteria;Bacteroidetes;Cytophagia;Unknown Cytophagia order	Bacteroidetes	Cytophagia	unknown	unknown
OTU.852	-0.942247979905064	0.802043904392917	1	Cellular organisms;Bacteria;Gracilibacteria	Gracilibacteria	unknown	unknown	unknown
OTU.781	-0.828463042272063	0.802282872893395	1	Cellular organisms;Bacteria;Proteobacteria;Deltaproteobacteria;Desulfobacterales;Desulfobacteraceae	Proteobacteria	Deltaproteobacteria	Desulfobacterales	Desulfobacteraceae
OTU.1356	-0.759976074165011	0.802696779938943	1	Cellular organisms;Bacteria;Bacteroidetes;Sphingobacteria;Unknown Sphingobacteria order	Bacteroidetes	Sphingobacteria	unknown	unknown
OTU.1376	-0.759976074165011	0.802696779938943	1	Cellular organisms;Bacteria;Proteobacteria;Gammaproteobacteria;Acidithiobacillales;Acidithiobacillaceae;Acidithiobacillus	Proteobacteria	Gammaproteobacteria	Acidithiobacillales	Acidithiobacillaceae
OTU.1573	-0.759976074165011	0.802696779938943	1	Cellular organisms;Bacteria;Proteobacteria;Deltaproteobacteria;Desulfuromonadales;Unknown Desulfuromonadales family	Proteobacteria	Deltaproteobacteria	Desulfuromonadales	unknown
OTU.365	-0.759976074165011	0.802696779938943	1	Cellular organisms;Bacteria;Proteobacteria;Gammaproteobacteria;Alteromonadales;Alteromonadaceae;Glaciecola	Proteobacteria	Gammaproteobacteria	Alteromonadales	Alteromonadaceae
OTU.575	-0.759976074165011	0.802696779938943	1	Cellular organisms;Bacteria;Bacteroidetes;Flavobacteria;Flavobacteriales;Flavobacteriaceae	Bacteroidetes	Flavobacteria	Flavobacteriales	Flavobacteriaceae
OTU.849	-0.759976074165011	0.802696779938943	1	Cellular organisms;Bacteria;Fusobacteria;Fusobacteria (class);Fusobacteriales;Fusobacteriaceae;Psychrilyobacter	Fusobacteria	Fusobacteria	Fusobacteriales	Fusobacteriaceae
OTU.870	-0.759976074165011	0.802696779938943	1	Cellular organisms;Bacteria;Verrucomicrobia;Verrucomicrobiae;Verrucomicrobiales;Unknown Verrucomicrobiales family	Verrucomicrobia	Verrucomicrobiae	Verrucomicrobiales	unknown
OTU.1198	0.822338015418697	0.803814313879556	1	Cellular organisms;Bacteria;Cyanobacteria;Cyanobacteria (class);Pseudanabaenales;Pseudanabaenaceae	Cyanobacteria	unknown	unknown	Pseudanabaenaceae
OTU.861	0.822338015418697	0.803814313879556	1	Cellular organisms;Bacteria;Planctomycetes;Phycisphaerae;Unknown Phycisphaerae order	Planctomycetes	Phycisphaerae	unknown	unknown
OTU.937	0.570721030091246	0.804670097582042	1	Cellular organisms;Bacteria;Planctomycetes;Phycisphaerae;Unknown Phycisphaerae order	Planctomycetes	Phycisphaerae	unknown	unknown
OTU.85	-0.207686249556825	0.806278766607668	1	Cellular organisms;Bacteria;Proteobacteria;Gammaproteobacteria;Alteromonadales;Unknown Alteromonadales family	Proteobacteria	Gammaproteobacteria	Alteromonadales	unknown
OTU.941	0.491589003860703	0.806816236172311	1	Cellular organisms;Bacteria;Bacteroidetes;BD2-2	Bacteroidetes	Bacteroidetes	unknown	unknown
OTU.1641	-0.179118621104427	0.806865958398392	1	Cellular organisms;Bacteria;Bacteroidetes;Flavobacteria;Flavobacteriales;Flavobacteriaceae	Bacteroidetes	Flavobacteria	Flavobacteriales	Flavobacteriaceae
OTU.424	0.489915392668368	0.807326879620643	1	Cellular organisms;Bacteria;Gracilibacteria	Gracilibacteria	unknown	unknown	unknown
OTU.1120	-0.60990771492138	0.808204785681789	1	Cellular organisms;Bacteria;Proteobacteria;Gammaproteobacteria;E01-9C-26 marine group	Proteobacteria	Gammaproteobacteria	unknown	unknown
OTU.919	0.877379097242415	0.80863312268033	1	Cellular organisms;Bacteria;Proteobacteria;Gammaproteobacteria;Alteromonadales;Unknown Alteromonadales family	Proteobacteria	Gammaproteobacteria	Alteromonadales	unknown
OTU.1599	-0.828463042272063	0.809099396253208	1	Cellular organisms;Bacteria;Proteobacteria;Alphaproteobacteria	Proteobacteria	Alphaproteobacteria	unknown	unknown
OTU.268	0.311116670642897	0.809262476920413	1	Cellular organisms;Bacteria;Bacteroidetes;Flavobacteria;Unknown Flavobacteria order	Bacteroidetes	Flavobacteria	unknown	unknown
OTU.635	0.389186659516633	0.809911026671415	1	Cellular organisms;Bacteria;Bacteroidetes;Cytophagia;Unknown Cytophagia order	Bacteroidetes	Cytophagia	unknown	unknown
OTU.457	-0.367771844601882	0.810381892449242	1	Cellular organisms;Bacteria;Cyanobacteria;Cyanobacteria (class);Synechococcales;Synechococcaceae;Synechococcus Cluster 5	Cyanobacteria	unknown	Synechococcales	Synechococcaceae
OTU.129	-0.451276813518235	0.810616477660893	1	Cellular organisms;Bacteria;Bacteroidetes;Sphingobacteria;Sphingobacteriales;Saprospiraceae	Bacteroidetes	Sphingobacteria	Sphingobacteriales	Saprospiraceae
OTU.224	-0.267440043623414	0.810659317337134	1	Cellular organisms;Bacteria;Proteobacteria;Deltaproteobacteria;Desulfuromonadales;Unknown Desulfuromonadales family	Proteobacteria	Deltaproteobacteria	Desulfuromonadales	unknown
OTU.771	-0.560564934071529	0.810848015773166	1	Cellular organisms;Bacteria;Proteobacteria;Gammaproteobacteria;Alteromonadales;Psychromonadaceae;Psychromonas	Proteobacteria	Gammaproteobacteria	Alteromonadales	Psychromonadaceae
OTU.392	-0.378578339204846	0.811368217825835	1	Cellular organisms;Bacteria;Proteobacteria;Alphaproteobacteria;Sphingomonadales;Erythrobacteraceae;Erythrobacter	Proteobacteria	Alphaproteobacteria	Sphingomonadales	Erythrobacteraceae
OTU.923	0.609915191310207	0.811956077343351	1	Cellular organisms;Bacteria;Planctomycetes;Planctomycetacia;Planctomycetales;Planctomycetaceae;Planctomyces	Planctomycetes	Planctomycetacia	Planctomycetales	Planctomycetaceae
OTU.986	0.649627085744197	0.815136081331168	1	Cellular organisms;Bacteria;Actinobacteria;Acidimicrobiia;Acidimicrobiales;OCS155 marine group	Actinobacteria	Acidimicrobiia	Acidimicrobiales	unknown
OTU.1093	-0.270869071305286	0.8162946474981	1	Cellular organisms;Bacteria;Planctomycetes;OM190	Planctomycetes	Planctomycetes	unknown	unknown
OTU.1819	0.593793140107968	0.816980689790089	1	Cellular organisms;Bacteria;Proteobacteria;Deltaproteobacteria;Unknown Deltaproteobacteria order	Proteobacteria	Deltaproteobacteria	unknown	unknown
OTU.1008	0.734148249289636	0.817028098536932	1	Cellular organisms;Bacteria;Planctomycetes;Planctomycetacia;Planctomycetales;Planctomycetaceae;Rhodopirellula	Planctomycetes	Planctomycetacia	Planctomycetales	Planctomycetaceae
OTU.1217	0.734148249289636	0.817028098536932	1	Cellular organisms;Bacteria;Chlamydiae;Chlamydiae (class);Chlamydiales;Unknown Chlamydiales family	Chlamydiae	Chlamydiae	Chlamydiales	unknown
OTU.1565	0.734148249289636	0.817028098536932	1	Cellular organisms;Bacteria;Verrucomicrobia;Verrucomicrobiae;Verrucomicrobiales;Rubritaleaceae	Verrucomicrobia	Verrucomicrobiae	Verrucomicrobiales	Rubritaleaceae
OTU.1752	0.734148249289636	0.817028098536932	1	Cellular organisms;Bacteria;Bacteroidetes;Sphingobacteria;Sphingobacteriales;Saprospiraceae	Bacteroidetes	Sphingobacteria	Sphingobacteriales	Saprospiraceae
OTU.1785	0.734148249289636	0.817028098536932	1	Cellular organisms;Bacteria;Planctomycetes;Phycisphaerae;Phycisphaerales;Phycisphaeraceae;SM1A02	Planctomycetes	Phycisphaerae	Phycisphaerales	Phycisphaeraceae
OTU.749	0.734148249289636	0.817028098536932	1	Cellular organisms;Bacteria;Planctomycetes;Planctomycetacia;Planctomycetales;Planctomycetaceae	Planctomycetes	Planctomycetacia	Planctomycetales	Planctomycetaceae
OTU.821	0.734148249289636	0.817028098536932	1	Cellular organisms;Bacteria;Bacteroidetes;Flavobacteria;Flavobacteriales;Cryomorphaceae	Bacteroidetes	Flavobacteria	Flavobacteriales	Cryomorphaceae
OTU.877	0.734148249289636	0.817028098536932	1	Cellular organisms;Bacteria;Verrucomicrobia;Verrucomicrobiae;Verrucomicrobiales;DEV007	Verrucomicrobia	Verrucomicrobiae	Verrucomicrobiales	unknown
OTU.1126	-0.869185454987928	0.819726881109161	1	Cellular organisms;Bacteria;Proteobacteria;Deltaproteobacteria;Bdellovibrionales;Unknown Bdellovibrionales family	Proteobacteria	Deltaproteobacteria	Bdellovibrionales	unknown
OTU.687	0.209505565391421	0.820265974981071	1	Cellular organisms;Bacteria;Proteobacteria;Alphaproteobacteria;Sphingomonadales;Sphingomonadaceae;Sphingopyxis	Proteobacteria	Alphaproteobacteria	Sphingomonadales	Sphingomonadaceae
OTU.939	0.591209117769972	0.821180896632207	1	Cellular organisms;Bacteria;Proteobacteria;Deltaproteobacteria;Bdellovibrionales;Bacteriovoraceae;Unknown Bacteriovoraceae genus	Proteobacteria	Deltaproteobacteria	Bdellovibrionales	unknown
OTU.1014	0.73570584852356	0.822064586624377	1	Cellular organisms;Bacteria;Chlamydiae;Chlamydiae (class);Chlamydiales;Unknown Chlamydiales family	Chlamydiae	Chlamydiae	Chlamydiales	unknown
OTU.1667	0.73570584852356	0.822064586624377	1	Cellular organisms;Bacteria;Actinobacteria;Acidimicrobiia;Acidimicrobiales;Sva0996 marine group	Actinobacteria	Acidimicrobiia	Acidimicrobiales	unknown
OTU.1310	-0.857550887508577	0.82422773338269	1	Cellular organisms;Bacteria;Verrucomicrobia;Verrucomicrobiae;Verrucomicrobiales;DEV007	Verrucomicrobia	Verrucomicrobiae	Verrucomicrobiales	unknown
OTU.419	0.312251694152973	0.824652861096114	1	Cellular organisms;Bacteria;Bacteroidetes;Flavobacteria;Flavobacteriales;Flavobacteriaceae;Flavobacterium	Bacteroidetes	Flavobacteria	Flavobacteriales	Flavobacteriaceae
OTU.1045	0.67914181332588	0.826890725546405	1	Cellular organisms;Bacteria;Planctomycetes;Planctomycetacia;Planctomycetales;Planctomycetaceae;Zavarzinella	Planctomycetes	Planctomycetacia	Planctomycetales	Planctomycetaceae
OTU.1491	0.67914181332588	0.826890725546405	1	Cellular organisms;Bacteria;Gracilibacteria	Gracilibacteria	unknown	unknown	unknown
OTU.1533	0.67914181332588	0.826890725546405	1	Cellular organisms;Bacteria;Actinobacteria;Acidimicrobiia;Acidimicrobiales;Acidimicrobiaceae;Unknown Acidimicrobiaceae genus	Actinobacteria	Acidimicrobiia	Acidimicrobiales	Acidimicrobiaceae
OTU.1613	0.67914181332588	0.826890725546405	1	Cellular organisms;Bacteria;Proteobacteria;Gammaproteobacteria;Legionellales;Unknown Legionellales family	Proteobacteria	Gammaproteobacteria	Legionellales	unknown
OTU.1655	0.67914181332588	0.826890725546405	1	Cellular organisms;Bacteria;Proteobacteria;Betaproteobacteria;Burkholderiales;Comamonadaceae	Proteobacteria	Betaproteobacteria	Burkholderiales	Comamonadaceae
OTU.1670	0.67914181332588	0.826890725546405	1	Cellular organisms;Bacteria;Planctomycetes;Planctomycetacia;Planctomycetales;Planctomycetaceae;Planctomyces	Planctomycetes	Planctomycetacia	Planctomycetales	Planctomycetaceae
OTU.1807	0.67914181332588	0.826890725546405	1	Cellular organisms;Bacteria;Bacteroidetes;Sphingobacteria;Sphingobacteriales;Unknown Sphingobacteriales family	Bacteroidetes	Sphingobacteria	Sphingobacteriales	unknown
OTU.908	0.67914181332588	0.826890725546405	1	Cellular organisms;Bacteria;Chlamydiae;Chlamydiae (class);Chlamydiales;Unknown Chlamydiales family	Chlamydiae	Chlamydiae	Chlamydiales	unknown
OTU.261	-0.406566537960565	0.827751569011162	1	Cellular organisms;Bacteria;Candidate division SR1	Candidate division SR1	unknown	unknown	unknown
OTU.577	0.584825174450926	0.828151767347861	1	Cellular organisms;Bacteria;Proteobacteria;Alphaproteobacteria;DB1-14	Proteobacteria	Alphaproteobacteria	unknown	unknown
OTU.1285	-0.797767367307755	0.829933720417818	1	Cellular organisms;Bacteria;Proteobacteria;Gammaproteobacteria;NKB5	Proteobacteria	Gammaproteobacteria	unknown	unknown
OTU.862	0.50594536351156	0.830553720073586	1	Cellular organisms;Bacteria;Verrucomicrobia;Verrucomicrobiae;Verrucomicrobiales;Rubritaleaceae;Roseibacillus	Verrucomicrobia	Verrucomicrobiae	Verrucomicrobiales	Rubritaleaceae
OTU.51	0.216655776859369	0.831491522908058	1	Cellular organisms;Bacteria;Proteobacteria;Gammaproteobacteria;Alteromonadales;Alteromonadaceae;Candidatus Endobugula	Proteobacteria	Gammaproteobacteria	Alteromonadales	Alteromonadaceae
OTU.637	-0.458498006293459	0.831748581826775	1	Cellular organisms;Bacteria;Candidate division Parcubacteria	Candidate division Parcubacteria	unknown	unknown	unknown
OTU.1097	0.647915830322353	0.83205947876575	1	Cellular organisms;Bacteria;Verrucomicrobia;Spartobacteria;Chthoniobacterales;DA101 soil group	Verrucomicrobia	Spartobacteria	Chthoniobacterales	unknown
OTU.1247	0.785083624089669	0.832864900899179	1	Cellular organisms;Bacteria;Proteobacteria;Deltaproteobacteria;Bdellovibrionales;Unknown Bdellovibrionales family	Proteobacteria	Deltaproteobacteria	Bdellovibrionales	unknown
OTU.1528	0.499562030447315	0.833989806535632	1	Cellular organisms;Bacteria;Proteobacteria;Deltaproteobacteria;Desulfobacterales;Desulfobulbaceae;Desulforhopalus	Proteobacteria	Deltaproteobacteria	Desulfobacterales	Desulfobulbaceae
OTU.927	-0.559163948492566	0.834086275018223	1	Cellular organisms;Bacteria;Proteobacteria;Gammaproteobacteria;Thiotrichales;EV818SWSAP88	Proteobacteria	Gammaproteobacteria	Thiotrichales	unknown
OTU.604	-0.467278860067347	0.834343933516041	1	Cellular organisms;Bacteria;Proteobacteria;Deltaproteobacteria;Bdellovibrionales;Unknown Bdellovibrionales family	Proteobacteria	Deltaproteobacteria	Bdellovibrionales	unknown
OTU.332	0.251204723833899	0.83464901488712	1	Cellular organisms;Bacteria;Proteobacteria;TA18	Proteobacteria	unknown	unknown	unknown
OTU.319	0.258490509240291	0.834846313091528	1	Cellular organisms;Bacteria;Bacteroidetes;Flavobacteria;Flavobacteriales;Flavobacteriaceae;Flavobacterium	Bacteroidetes	Flavobacteria	Flavobacteriales	Flavobacteriaceae
OTU.208	-0.225118191780327	0.835442191450893	1	Cellular organisms;Bacteria;Proteobacteria;Alphaproteobacteria;Sphingomonadales;Erythrobacteraceae;Unknown Erythrobacteraceae genus	Proteobacteria	Alphaproteobacteria	Sphingomonadales	Erythrobacteraceae
OTU.289	-0.24709589388065	0.835469539438496	1	Cellular organisms;Bacteria;Proteobacteria;Alphaproteobacteria;Parvularculales;Parvularculaceae;Parvularcula	Proteobacteria	Alphaproteobacteria	Parvularculales	Parvularculaceae
OTU.120	0.679141813325881	0.836127284662733	1	Cellular organisms;Bacteria;Proteobacteria;Gammaproteobacteria;Thiotrichales;Thiotrichaceae;Leucothrix	Proteobacteria	Gammaproteobacteria	Thiotrichales	Thiotrichaceae
OTU.1250	0.679141813325881	0.836127284662733	1	Cellular organisms;Bacteria;Proteobacteria;Deltaproteobacteria;Bdellovibrionales;Unknown Bdellovibrionales family	Proteobacteria	Deltaproteobacteria	Bdellovibrionales	unknown
OTU.1255	0.679141813325881	0.836127284662733	1	Cellular organisms;Bacteria;Bacteroidetes;Sphingobacteria;Sphingobacteriales;Saprospiraceae	Bacteroidetes	Sphingobacteria	Sphingobacteriales	Saprospiraceae
OTU.1342	0.679141813325881	0.836127284662733	1	Cellular organisms;Bacteria;Proteobacteria;Alphaproteobacteria;Sphingomonadales;Sphingomonadaceae;Sphingobium	Proteobacteria	Alphaproteobacteria	Sphingomonadales	Sphingomonadaceae
OTU.1377	0.679141813325881	0.836127284662733	1	Cellular organisms;Bacteria;Proteobacteria;Betaproteobacteria;Burkholderiales;Alcaligenaceae	Proteobacteria	Betaproteobacteria	Burkholderiales	Alcaligenaceae
OTU.1467	0.679141813325881	0.836127284662733	1	Cellular organisms;Bacteria;Proteobacteria;Gammaproteobacteria	Proteobacteria	Gammaproteobacteria	unknown	unknown
OTU.1626	0.679141813325881	0.836127284662733	1	Cellular organisms;Bacteria;Gracilibacteria	Gracilibacteria	unknown	unknown	unknown
OTU.1032	0.431750200248611	0.836251696491697	1	Cellular organisms;Bacteria;Candidate division Parcubacteria	Candidate division Parcubacteria	unknown	unknown	unknown
OTU.1119	0.734148249289637	0.836330608031737	1	Cellular organisms;Bacteria;Planctomycetes;Planctomycetacia;Planctomycetales;Planctomycetaceae;Unknown Planctomycetaceae genus	Planctomycetes	Planctomycetacia	Planctomycetales	Planctomycetaceae
OTU.1280	0.734148249289637	0.836330608031737	1	Cellular organisms;Bacteria;Bacteroidetes;Sphingobacteria;Sphingobacteriales;WCHB1-69	Bacteroidetes	Sphingobacteria	Sphingobacteriales	unknown
OTU.1392	0.734148249289637	0.836330608031737	1	Cellular organisms;Bacteria;Proteobacteria;Gammaproteobacteria;Alteromonadales;Moritellaceae;Moritella	Proteobacteria	Gammaproteobacteria	Alteromonadales	Moritellaceae
OTU.1486	0.734148249289637	0.836330608031737	1	Cellular organisms;Bacteria;Candidate division Parcubacteria	Candidate division Parcubacteria	unknown	unknown	unknown
OTU.1575	0.734148249289637	0.836330608031737	1	Cellular organisms;Bacteria;Proteobacteria;Gammaproteobacteria;Oceanospirillales;Oceanospirillaceae;Unknown Oceanospirillaceae genus	Proteobacteria	Gammaproteobacteria	Oceanospirillales	Oceanospirillaceae
OTU.1597	0.734148249289637	0.836330608031737	1	Cellular organisms;Bacteria;Planctomycetes;Planctomycetacia;Planctomycetales;Planctomycetaceae	Planctomycetes	Planctomycetacia	Planctomycetales	Planctomycetaceae
OTU.1632	0.734148249289637	0.836330608031737	1	Cellular organisms;Bacteria;Proteobacteria;Alphaproteobacteria;Rhizobiales	Proteobacteria	Alphaproteobacteria	Rhizobiales	unknown
OTU.1770	0.734148249289637	0.836330608031737	1	Cellular organisms;Bacteria;Gemmatimonadetes;Gemmatimonadetes (class);BD2-11 terrestrial group	Gemmatimonadetes	Gemmatimonadetes	unknown	unknown
OTU.1816	0.734148249289637	0.836330608031737	1	Cellular organisms;Bacteria;Bacteroidetes;Flavobacteria;Flavobacteriales;Flavobacteriaceae;Unknown Flavobacteriaceae genus	Bacteroidetes	Flavobacteria	Flavobacteriales	Flavobacteriaceae
OTU.33	-0.188110472869603	0.836744376511745	1	Cellular organisms;Bacteria;Proteobacteria;Gammaproteobacteria;Oceanospirillales;Oceanospirillaceae;Neptuniibacter	Proteobacteria	Gammaproteobacteria	Oceanospirillales	Oceanospirillaceae
OTU.839	0.453633635974463	0.836930027780991	1	Cellular organisms;Bacteria;Verrucomicrobia;Verrucomicrobiae;Verrucomicrobiales;DEV007	Verrucomicrobia	Verrucomicrobiae	Verrucomicrobiales	unknown
OTU.1464	-0.651656943462545	0.837469824128014	1	Cellular organisms;Bacteria;Proteobacteria;Deltaproteobacteria;Unknown Deltaproteobacteria order	Proteobacteria	Deltaproteobacteria	unknown	unknown
OTU.956	-0.651656943462545	0.837469824128014	1	Cellular organisms;Bacteria;Proteobacteria;Betaproteobacteria;Burkholderiales;Comamonadaceae;Hydrogenophaga	Proteobacteria	Betaproteobacteria	Burkholderiales	Comamonadaceae
OTU.1037	-0.589431651268312	0.838538643233928	1	Cellular organisms;Bacteria;Verrucomicrobia;Verrucomicrobiae;Verrucomicrobiales;DEV007	Verrucomicrobia	Verrucomicrobiae	Verrucomicrobiales	unknown
OTU.854	0.786735702471238	0.840947646846073	1	Cellular organisms;Bacteria;Bacteroidetes;Sphingobacteria;Sphingobacteriales;Unknown Sphingobacteriales family	Bacteroidetes	Sphingobacteria	Sphingobacteriales	unknown
OTU.1184	-0.647086215027154	0.842089235210556	1	Cellular organisms;Bacteria;Gracilibacteria	Gracilibacteria	unknown	unknown	unknown
OTU.615	-0.430905729608585	0.843218503091094	1	Cellular organisms;Bacteria;Bacteroidetes;Flavobacteria;Flavobacteriales;Flavobacteriaceae	Bacteroidetes	Flavobacteria	Flavobacteriales	Flavobacteriaceae
OTU.24	0.62043748280237	0.844273189787221	1	Cellular organisms;Bacteria;Proteobacteria;Gammaproteobacteria;Oceanospirillales;Oceanospirillaceae;Unknown Oceanospirillaceae genus	Proteobacteria	Gammaproteobacteria	Oceanospirillales	Oceanospirillaceae
OTU.226	0.330855085687636	0.844276290478081	1	Cellular organisms;Bacteria;Verrucomicrobia;Opitutae;vadinHA64	Verrucomicrobia	Opitutae	unknown	unknown
OTU.1784	-0.710476899444641	0.845346688887761	1	Cellular organisms;Bacteria;Planctomycetes;OM190	Planctomycetes	Planctomycetes	unknown	unknown
OTU.1058	-0.633485910165331	0.845528297304119	1	Cellular organisms;Bacteria;Lentisphaerae;Lentisphaeria;R76-B128	Lentisphaerae	Lentisphaeria	unknown	unknown
OTU.1668	0.637459550563062	0.845883559835249	1	Cellular organisms;Bacteria;Proteobacteria;Alphaproteobacteria;Rhodobacterales;Rhodobacteraceae	Proteobacteria	Alphaproteobacteria	Rhodobacterales	Rhodobacteraceae
OTU.798	0.653988057573032	0.846174326591792	1	Cellular organisms;Bacteria;Verrucomicrobia;Verrucomicrobiae;Verrucomicrobiales;DEV007	Verrucomicrobia	Verrucomicrobiae	Verrucomicrobiales	unknown
OTU.21	0.0759666788898221	0.846958511893539	1	Cellular organisms;Bacteria;Planctomycetes;Phycisphaerae;Phycisphaerales;Phycisphaeraceae;SM1A02	Planctomycetes	Phycisphaerae	Phycisphaerales	Phycisphaeraceae
OTU.775	-0.468511409538657	0.847139232758823	1	Cellular organisms;Bacteria;Proteobacteria;Deltaproteobacteria;Bdellovibrionales;Bdellovibrionaceae;Unknown Bdellovibrionaceae genus	Proteobacteria	Deltaproteobacteria	Bdellovibrionales	Bdellovibrionaceae
OTU.1079	0.679141813325881	0.847994273129342	1	Cellular organisms;Bacteria;Proteobacteria;Gammaproteobacteria;EC3	Proteobacteria	Gammaproteobacteria	unknown	unknown
OTU.1621	0.679141813325881	0.847994273129342	1	Cellular organisms;Bacteria;Proteobacteria;Gammaproteobacteria;Legionellales;Unknown Legionellales family	Proteobacteria	Gammaproteobacteria	Legionellales	unknown
OTU.271	-0.274848589027729	0.848208854465381	1	Cellular organisms;Bacteria;Candidate division Parcubacteria	Candidate division Parcubacteria	unknown	unknown	unknown
OTU.439	0.391869229150943	0.848651919598343	1	Cellular organisms;Bacteria;Planctomycetes;OM190	Planctomycetes	Planctomycetes	unknown	unknown
OTU.1331	-0.569739387656178	0.848997060806992	1	Cellular organisms;Bacteria;Planctomycetes;OM190	Planctomycetes	Planctomycetes	unknown	unknown
OTU.1009	-0.695885949929423	0.849541633244575	1	Cellular organisms;Bacteria;Actinobacteria;Actinobacteria (class);Micrococcales;Microbacteriaceae	Actinobacteria	Actinobacteria	Micrococcales	Microbacteriaceae
OTU.980	0.63796100490241	0.850182063219065	1	Cellular organisms;Bacteria;Bacteroidetes;VC2.1 Bac22	Bacteroidetes	Bacteroidetes	unknown	unknown
OTU.103	0.146751168116138	0.850452047681407	1	Cellular organisms;Bacteria;Verrucomicrobia;Opitutae;Puniceicoccales;Puniceicoccaceae	Verrucomicrobia	Opitutae	Puniceicoccales	Puniceicoccaceae
OTU.1001	0.734148249289637	0.851056749168283	1	Cellular organisms;Bacteria;Planctomycetes;Phycisphaerae;Unknown Phycisphaerae order	Planctomycetes	Phycisphaerae	unknown	unknown
OTU.1103	0.734148249289637	0.851056749168283	1	Cellular organisms;Bacteria;Proteobacteria;Gammaproteobacteria;Arenciella Order Incertae Sedis;Arenciella Family Incertae Sedis;Arenicella;Arenicella xantha	Proteobacteria	Gammaproteobacteria	unknown	unknown
OTU.1134	0.734148249289637	0.851056749168283	1	Cellular organisms;Bacteria;Bacteroidetes;Sphingobacteria;Sphingobacteriales;Unknown Sphingobacteriales family	Bacteroidetes	Sphingobacteria	Sphingobacteriales	unknown
OTU.1608	0.734148249289637	0.851056749168283	1	Cellular organisms;Bacteria;Proteobacteria;Gammaproteobacteria;Marinicella Order Incertae Sedis;Marinicella Family Incertae Sedis;Marinicella	Proteobacteria	Gammaproteobacteria	unknown	unknown
OTU.1809	0.734148249289637	0.851056749168283	1	Cellular organisms;Bacteria;Proteobacteria;Alphaproteobacteria;Rhodobacterales;Rhodobacteraceae	Proteobacteria	Alphaproteobacteria	Rhodobacterales	Rhodobacteraceae
OTU.693	0.734148249289637	0.851056749168283	1	Cellular organisms;Bacteria;Actinobacteria;Actinobacteria (class);PeM15	Actinobacteria	Actinobacteria	unknown	unknown
OTU.728	0.734148249289637	0.851056749168283	1	Cellular organisms;Bacteria;Chloroflexi;Caldilineae;Caldilineales;Unknown Caldilineales family	Chloroflexi	Caldilineae	Caldilineales	unknown
OTU.1804	-0.292812334379848	0.851606240084852	1	Cellular organisms;Bacteria;Planctomycetes;OM190	Planctomycetes	Planctomycetes	unknown	unknown
OTU.1299	-0.540926301862826	0.851892564631844	1	Cellular organisms;Bacteria;Candidate division Parcubacteria	Candidate division Parcubacteria	unknown	unknown	unknown
OTU.510	-0.540926301862826	0.851892564631844	1	Cellular organisms;Bacteria;Proteobacteria;Gammaproteobacteria;KI89A clade	Proteobacteria	Gammaproteobacteria	unknown	unknown
OTU.618	-0.540926301862826	0.851892564631844	1	Cellular organisms;Bacteria;Planctomycetes;Planctomycetacia;Planctomycetales;Planctomycetaceae;Unknown Planctomycetaceae genus	Planctomycetes	Planctomycetacia	Planctomycetales	Planctomycetaceae
OTU.1451	0.424310195613422	0.852047465179145	1	Cellular organisms;Bacteria;Bacteroidetes;Flavobacteria;Flavobacteriales;Unknown Flavobacteriales family	Bacteroidetes	Flavobacteria	Flavobacteriales	unknown
OTU.1166	0.679141813325881	0.85222236889082	1	Cellular organisms;Bacteria;Gemmatimonadetes;Gemmatimonadetes (class);BD2-11 terrestrial group	Gemmatimonadetes	Gemmatimonadetes	unknown	unknown
OTU.1189	0.679141813325881	0.85222236889082	1	Cellular organisms;Bacteria;Bacteroidetes;Sphingobacteria;Sphingobacteriales;Unknown Sphingobacteriales family	Bacteroidetes	Sphingobacteria	Sphingobacteriales	unknown
OTU.1428	0.679141813325881	0.85222236889082	1	Cellular organisms;Bacteria;Proteobacteria;Deltaproteobacteria;Sh765B-TzT-29	Proteobacteria	Deltaproteobacteria	unknown	unknown
OTU.644	0.679141813325881	0.85222236889082	1	Cellular organisms;Bacteria;Planctomycetes;Planctomycetacia;Planctomycetales;Planctomycetaceae;Planctomyces	Planctomycetes	Planctomycetacia	Planctomycetales	Planctomycetaceae
OTU.540	0.377920255432293	0.853167553993526	1	Cellular organisms;Bacteria;Verrucomicrobia;Verrucomicrobiae;Verrucomicrobiales;Rubritaleaceae;Persicirhabdus	Verrucomicrobia	Verrucomicrobiae	Verrucomicrobiales	Rubritaleaceae
OTU.1073	0.447041803252535	0.853315010151372	1	Cellular organisms;Bacteria;Planctomycetes;Planctomycetacia;Planctomycetales;Planctomycetaceae	Planctomycetes	Planctomycetacia	Planctomycetales	Planctomycetaceae
OTU.704	-0.54347618987053	0.85415684900599	1	Cellular organisms;Bacteria;Proteobacteria;Gammaproteobacteria;Alteromonadales;Shewanellaceae;Shewanella;Shewanella donghaensis	Proteobacteria	Gammaproteobacteria	Alteromonadales	Shewanellaceae
OTU.1084	-0.502221587436164	0.854182859432869	1	Cellular organisms;Bacteria;Proteobacteria;Gammaproteobacteria;Thiotrichales;Piscirickettsiaceae	Proteobacteria	Gammaproteobacteria	Thiotrichales	Piscirickettsiaceae
OTU.1023	-0.569816383399292	0.854360900749734	1	Cellular organisms;Bacteria;Bacteroidetes;Flavobacteria;Flavobacteriales;Cryomorphaceae;Cryomorpha	Bacteroidetes	Flavobacteria	Flavobacteriales	Cryomorphaceae
OTU.1774	-0.569816383399292	0.854360900749734	1	Cellular organisms;Bacteria;Bacteroidetes;Sphingobacteria;Unknown Sphingobacteria order	Bacteroidetes	Sphingobacteria	unknown	unknown
OTU.683	-0.569816383399292	0.854360900749734	1	Cellular organisms;Bacteria;Gracilibacteria	Gracilibacteria	unknown	unknown	unknown
OTU.1277	0.734148249289637	0.856066497908479	1	Cellular organisms;Bacteria;Bacteroidetes;Sphingobacteria;Sphingobacteriales;Unknown Sphingobacteriales family	Bacteroidetes	Sphingobacteria	Sphingobacteriales	unknown
OTU.1303	0.734148249289637	0.856066497908479	1	Cellular organisms;Bacteria;Proteobacteria;Gammaproteobacteria;Alteromonadales;Alteromonadaceae	Proteobacteria	Gammaproteobacteria	Alteromonadales	Alteromonadaceae
OTU.1374	0.734148249289637	0.856066497908479	1	Cellular organisms;Bacteria;Proteobacteria;Alphaproteobacteria;Parvularculales;Parvularculaceae;Unknown Parvularculaceae genus	Proteobacteria	Alphaproteobacteria	Parvularculales	Parvularculaceae
OTU.1407	0.734148249289637	0.856066497908479	1	Cellular organisms;Bacteria;Proteobacteria;Gammaproteobacteria;Thiotrichales;Thiotrichaceae;Leucothrix	Proteobacteria	Gammaproteobacteria	Thiotrichales	Thiotrichaceae
OTU.1539	0.734148249289637	0.856066497908479	1	Cellular organisms;Bacteria;Bacteroidetes;Bacteroidia;Bacteroidales;Marinilabiaceae	Bacteroidetes	Bacteroidia	Bacteroidales	Marinilabiaceae
OTU.1576	0.734148249289637	0.856066497908479	1	Cellular organisms;Bacteria;Proteobacteria;Gammaproteobacteria;Legionellales;Unknown Legionellales family	Proteobacteria	Gammaproteobacteria	Legionellales	unknown
OTU.1605	0.734148249289637	0.856066497908479	1	Cellular organisms;Bacteria;Proteobacteria;Alphaproteobacteria;Rhodospirillales;Rhodospirillaceae;OM75 clade	Proteobacteria	Alphaproteobacteria	Rhodospirillales	Rhodospirillaceae
OTU.1662	0.734148249289637	0.856066497908479	1	Cellular organisms;Bacteria;Proteobacteria;Gammaproteobacteria;Xanthomonadales;Sinobacteraceae;Unknown Sinobacteraceae genus	Proteobacteria	Gammaproteobacteria	Xanthomonadales	Sinobacteraceae
OTU.1797	0.734148249289637	0.856066497908479	1	Cellular organisms;Bacteria;Planctomycetes;OM190	Planctomycetes	Planctomycetes	unknown	unknown
OTU.960	0.517578169011599	0.856993550168977	1	Cellular organisms;Bacteria;Proteobacteria;Alphaproteobacteria;Rhodobacterales;Rhodobacteraceae	Proteobacteria	Alphaproteobacteria	Rhodobacterales	Rhodobacteraceae
OTU.791	0.514488770865393	0.858294441419559	1	Cellular organisms;Bacteria;Proteobacteria;Alphaproteobacteria;Rhodospirillales;Rhodospirillaceae;Defluviicoccus	Proteobacteria	Alphaproteobacteria	Rhodospirillales	Rhodospirillaceae
OTU.463	0.462273303207389	0.858892392554727	1	Cellular organisms;Bacteria;Proteobacteria;Deltaproteobacteria;Desulfobacterales;Desulfobulbaceae	Proteobacteria	Deltaproteobacteria	Desulfobacterales	Desulfobulbaceae
OTU.669	-0.578221767675161	0.859147707611702	1	Cellular organisms;Bacteria;Proteobacteria;Gammaproteobacteria;Arenciella Order Incertae Sedis;Arenciella Family Incertae Sedis;Unknown Arenciella Family Incertae Sedis genus	Proteobacteria	Gammaproteobacteria	unknown	unknown
OTU.951	-0.578221767675161	0.859147707611702	1	Cellular organisms;Bacteria;Bacteroidetes;Sphingobacteria;Sphingobacteriales;Unknown Sphingobacteriales family	Bacteroidetes	Sphingobacteria	Sphingobacteriales	unknown
OTU.1223	-0.476447829844866	0.861367317052687	1	Cellular organisms;Bacteria;Proteobacteria;Alphaproteobacteria;DB1-14	Proteobacteria	Alphaproteobacteria	unknown	unknown
OTU.461	0.23536415837566	0.863745045312515	1	Cellular organisms;Bacteria;Proteobacteria;Gammaproteobacteria;Xanthomonadales;Unknown Xanthomonadales family	Proteobacteria	Gammaproteobacteria	Xanthomonadales	unknown
OTU.503	0.384603265413363	0.864220799531393	1	Cellular organisms;Bacteria;Bacteroidetes;Flavobacteria;Flavobacteriales;Cryomorphaceae;Crocinitomix	Bacteroidetes	Flavobacteria	Flavobacteriales	Cryomorphaceae
OTU.248	-0.177882005660707	0.864478539779196	1	Cellular organisms;Bacteria;Proteobacteria;Gammaproteobacteria;KI89A clade	Proteobacteria	Gammaproteobacteria	unknown	unknown
OTU.1477	-0.493196381273784	0.86471253782951	1	Cellular organisms;Bacteria;Planctomycetes;OM190	Planctomycetes	Planctomycetes	unknown	unknown
OTU.878	-0.493196381273784	0.86471253782951	1	Cellular organisms;Bacteria;Proteobacteria;Deltaproteobacteria;Bdellovibrionales;Bacteriovoraceae;Peredibacter	Proteobacteria	Deltaproteobacteria	Bdellovibrionales	unknown
OTU.346	0.209395354730993	0.865553086214074	1	Cellular organisms;Bacteria;Proteobacteria;Gammaproteobacteria;NKB5	Proteobacteria	Gammaproteobacteria	unknown	unknown
OTU.521	-0.156463380657623	0.86638745060191	1	Cellular organisms;Bacteria;Proteobacteria;Alphaproteobacteria;Rhodobacterales;Rhodobacteraceae	Proteobacteria	Alphaproteobacteria	Rhodobacterales	Rhodobacteraceae
OTU.110	-0.0713046153517198	0.867035246256475	1	Cellular organisms;Bacteria;Bacteroidetes;Flavobacteria;Flavobacteriales;Flavobacteriaceae;Winogradskyella	Bacteroidetes	Flavobacteria	Flavobacteriales	Flavobacteriaceae
OTU.102	0.0851290578353659	0.867139955379787	1	Cellular organisms;Bacteria;Candidate division Parcubacteria	Candidate division Parcubacteria	unknown	unknown	unknown
OTU.850	-0.289194962517993	0.867407841196688	1	Cellular organisms;Bacteria;Proteobacteria;Gammaproteobacteria;Alteromonadales;Alteromonadaceae;BD1-7 clade	Proteobacteria	Gammaproteobacteria	Alteromonadales	Alteromonadaceae
OTU.112	-0.122701689095907	0.867952117272999	1	Cellular organisms;Bacteria;Bacteroidetes;Flavobacteria;Flavobacteriales;Flavobacteriaceae;Polaribacter	Bacteroidetes	Flavobacteria	Flavobacteriales	Flavobacteriaceae
OTU.1707	0.308790993398105	0.868289640914528	1	Cellular organisms;Bacteria;Bacteroidetes;Sphingobacteria;Sphingobacteriales;Saprospiraceae	Bacteroidetes	Sphingobacteria	Sphingobacteriales	Saprospiraceae
OTU.377	-0.228763850431195	0.870662950485041	1	Cellular organisms;Bacteria;Planctomycetes;Phycisphaerae;Phycisphaerales;Unknown Phycisphaerales family	Planctomycetes	Phycisphaerae	Phycisphaerales	unknown
OTU.4	0.0729324069387267	0.870820689952594	1	Cellular organisms;Bacteria;Bacteroidetes;Sphingobacteria;Sphingobacteriales;Saprospiraceae;Unknown Saprospiraceae genus	Bacteroidetes	Sphingobacteria	Sphingobacteriales	Saprospiraceae
OTU.740	-0.380738160617889	0.87182445295594	1	Cellular organisms;Bacteria;Proteobacteria;Alphaproteobacteria;SB1-18	Proteobacteria	Alphaproteobacteria	unknown	unknown
OTU.991	-0.380738160617889	0.87182445295594	1	Cellular organisms;Bacteria;Bacteroidetes;Sphingobacteria;Sphingobacteriales;Unknown Sphingobacteriales family	Bacteroidetes	Sphingobacteria	Sphingobacteriales	unknown
OTU.1173	0.390088275206264	0.872403145157671	1	Cellular organisms;Bacteria;Planctomycetes;OM190	Planctomycetes	Planctomycetes	unknown	unknown
OTU.109	0.225678642448031	0.872455038898592	1	Cellular organisms;Bacteria;Proteobacteria;Gammaproteobacteria;Alteromonadales;Alteromonadaceae;Glaciecola	Proteobacteria	Gammaproteobacteria	Alteromonadales	Alteromonadaceae
OTU.314	0.250727145029302	0.872531288081908	1	Cellular organisms;Bacteria;Bacteroidetes;Cytophagia;Cytophagales;Flammeovirgaceae;Unknown Flammeovirgaceae genus	Bacteroidetes	Cytophagia	Cytophagales	Flammeovirgaceae
OTU.1236	0.474496969559796	0.872616153612567	1	Cellular organisms;Bacteria;Planctomycetes;Planctomycetacia;Planctomycetales;Planctomycetaceae;Planctomyces	Planctomycetes	Planctomycetacia	Planctomycetales	Planctomycetaceae
OTU.213	-0.155297766492009	0.874899339157961	1	Cellular organisms;Bacteria;Chlamydiae;Chlamydiae (class);Chlamydiales;Unknown Chlamydiales family	Chlamydiae	Chlamydiae	Chlamydiales	unknown
OTU.117	-0.071103710634767	0.875461574346033	1	Cellular organisms;Bacteria;Proteobacteria;Alphaproteobacteria;Rhodobacterales;Rhodobacteraceae	Proteobacteria	Alphaproteobacteria	Rhodobacterales	Rhodobacteraceae
OTU.746	0.474475668593501	0.876449359747984	1	Cellular organisms;Bacteria;Bacteroidetes;Flavobacteria;Flavobacteriales;Flavobacteriaceae;Lutibacter	Bacteroidetes	Flavobacteria	Flavobacteriales	Flavobacteriaceae
OTU.882	0.474475668593501	0.876449359747984	1	Cellular organisms;Bacteria;Chloroflexi;Chloroflexi Subdivision 10;KD4-96	Chloroflexi	Chloroflexi	unknown	unknown
OTU.446	0.319093497759818	0.876548409014483	1	Cellular organisms;Bacteria;Planctomycetes;Phycisphaerae;Phycisphaerales;Phycisphaeraceae;CL500-3	Planctomycetes	Phycisphaerae	Phycisphaerales	Phycisphaeraceae
OTU.1475	0.414450619576419	0.876944288251577	1	Cellular organisms;Bacteria;Chloroflexi;Caldilineae;Caldilineales;Unknown Caldilineales family	Chloroflexi	Caldilineae	Caldilineales	unknown
OTU.489	-0.192061487664102	0.877310383631243	1	Cellular organisms;Bacteria;Proteobacteria;Deltaproteobacteria;Desulfuromonadales;GR-WP33-58	Proteobacteria	Deltaproteobacteria	Desulfuromonadales	unknown
OTU.267	-0.187996257223215	0.877436039489546	1	Cellular organisms;Bacteria;Bacteroidetes;Flavobacteria;Flavobacteriales;Cryomorphaceae;Fluviicola	Bacteroidetes	Flavobacteria	Flavobacteriales	Cryomorphaceae
OTU.1144	-0.570087530669742	0.877570077996303	1	Cellular organisms;Bacteria;Proteobacteria;Gammaproteobacteria;Legionellales;Coxiellaceae;Unknown Coxiellaceae genus	Proteobacteria	Gammaproteobacteria	Legionellales	Coxiellaceae
OTU.1190	-0.570087530669742	0.877570077996303	1	Cellular organisms;Bacteria;Firmicutes;Clostridia;Clostridiales;Lachnospiraceae	Firmicutes	Clostridia	Clostridiales	Lachnospiraceae
OTU.1808	-0.296878593212959	0.878063070266975	1	Cellular organisms;Bacteria;Planctomycetes;Planctomycetacia;Planctomycetales;Planctomycetaceae;Unknown Planctomycetaceae genus	Planctomycetes	Planctomycetacia	Planctomycetales	Planctomycetaceae
OTU.876	-0.0615570276340605	0.878456822604818	1	Cellular organisms;Bacteria;Proteobacteria;Alphaproteobacteria;Rhodobacterales;Rhodobacteraceae	Proteobacteria	Alphaproteobacteria	Rhodobacterales	Rhodobacteraceae
OTU.91	0.0723726262170267	0.878769162948215	1	Cellular organisms;Bacteria;Proteobacteria;Alphaproteobacteria;Rhodobacterales;Rhodobacteraceae;Thalassobacter	Proteobacteria	Alphaproteobacteria	Rhodobacterales	Rhodobacteraceae
OTU.586	0.32817105800267	0.879516079598862	1	Cellular organisms;Bacteria;Candidate division Parcubacteria	Candidate division Parcubacteria	unknown	unknown	unknown
OTU.197	0.128722959609659	0.87965743959546	1	Cellular organisms;Bacteria;Planctomycetes;Phycisphaerae;Phycisphaerales;Unknown Phycisphaerales family	Planctomycetes	Phycisphaerae	Phycisphaerales	unknown
OTU.799	-0.352332790412165	0.880562700380904	1	Cellular organisms;Bacteria;Proteobacteria;Alphaproteobacteria;Sphingomonadales;Erythrobacteraceae	Proteobacteria	Alphaproteobacteria	Sphingomonadales	Erythrobacteraceae
OTU.590	0.35027968024588	0.880921178212353	1	Cellular organisms;Bacteria;Bacteroidetes;Sphingobacteria;Sphingobacteriales;Unknown Sphingobacteriales family	Bacteroidetes	Sphingobacteria	Sphingobacteriales	unknown
OTU.330	0.172009727206416	0.881760805394004	1	Cellular organisms;Bacteria;Proteobacteria;Deltaproteobacteria;Bdellovibrionales;Bdellovibrionaceae;Unknown Bdellovibrionaceae genus	Proteobacteria	Deltaproteobacteria	Bdellovibrionales	Bdellovibrionaceae
OTU.550	0.177103552722976	0.884490648742178	1	Cellular organisms;Bacteria;Bacteroidetes;Flavobacteria;Flavobacteriales;Cryomorphaceae;NS7 marine group	Bacteroidetes	Flavobacteria	Flavobacteriales	Cryomorphaceae
OTU.742	0.223212383663593	0.885133081834327	1	Cellular organisms;Bacteria;Proteobacteria;Alphaproteobacteria;OCS116 clade	Proteobacteria	Alphaproteobacteria	unknown	unknown
OTU.659	0.287443048746869	0.887504845597494	1	Cellular organisms;Bacteria;Bacteroidetes;Sphingobacteria;Sphingobacteriales;Unknown Sphingobacteriales family	Bacteroidetes	Sphingobacteria	Sphingobacteriales	unknown
OTU.856	0.247146567743734	0.88757771494712	1	Cellular organisms;Bacteria;Bacteroidetes;Sphingobacteria;Sphingobacteriales;Unknown Sphingobacteriales family	Bacteroidetes	Sphingobacteria	Sphingobacteriales	unknown
OTU.1062	0.43479298548737	0.887693586267889	1	Cellular organisms;Bacteria;Proteobacteria;Betaproteobacteria;Burkholderiales;Comamonadaceae	Proteobacteria	Betaproteobacteria	Burkholderiales	Comamonadaceae
OTU.155	0.0963435510910245	0.888662730276672	1	Cellular organisms;Bacteria;Proteobacteria;Deltaproteobacteria;Bdellovibrionales;Bacteriovoraceae;Unknown Bacteriovoraceae genus	Proteobacteria	Deltaproteobacteria	Bdellovibrionales	unknown
OTU.1241	-0.587011897766509	0.888875188538098	1	Cellular organisms;Bacteria;Verrucomicrobia;Opitutae;Opitutales;Opitutaceae;Unknown Opitutaceae genus	Verrucomicrobia	Opitutae	Opitutales	Opitutaceae
OTU.871	-0.305660440364305	0.889182785295854	1	Cellular organisms;Bacteria;Bacteroidetes;Sphingobacteria;Sphingobacteriales;Unknown Sphingobacteriales family	Bacteroidetes	Sphingobacteria	Sphingobacteriales	unknown
OTU.1186	0.456219727230155	0.889718807217861	1	Cellular organisms;Bacteria;Proteobacteria;Alphaproteobacteria;Rhodobacterales;Rhodobacteraceae;Ruegeria	Proteobacteria	Alphaproteobacteria	Rhodobacterales	Rhodobacteraceae
OTU.769	-0.360564526080442	0.890303883293725	1	Cellular organisms;Bacteria;Planctomycetes;Phycisphaerae;Phycisphaerales;Unknown Phycisphaerales family	Planctomycetes	Phycisphaerae	Phycisphaerales	unknown
OTU.1053	-0.444152101177204	0.890893128783302	1	Cellular organisms;Bacteria;Bacteroidetes;Cytophagia;Cytophagales;Flammeovirgaceae;Unknown Flammeovirgaceae genus	Bacteroidetes	Cytophagia	Cytophagales	Flammeovirgaceae
OTU.900	0.44076837313168	0.890950564347947	1	Cellular organisms;Bacteria;Bacteroidetes;Sphingobacteria;Sphingobacteriales;Chitinophagaceae	Bacteroidetes	Sphingobacteria	Sphingobacteriales	Chitinophagaceae
OTU.739	0.239344960031639	0.89322587128047	1	Cellular organisms;Bacteria;Planctomycetes;Planctomycetacia;Planctomycetales;Planctomycetaceae;Unknown Planctomycetaceae genus	Planctomycetes	Planctomycetacia	Planctomycetales	Planctomycetaceae
OTU.1305	0.300245798951564	0.895937979093389	1	Cellular organisms;Bacteria;Proteobacteria;Gammaproteobacteria;KI89A clade	Proteobacteria	Gammaproteobacteria	unknown	unknown
OTU.1112	-0.36141082003867	0.896494739780915	1	Cellular organisms;Bacteria;Bacteroidetes;Flavobacteria;Flavobacteriales;Flavobacteriaceae	Bacteroidetes	Flavobacteria	Flavobacteriales	Flavobacteriaceae
OTU.1663	0.407660874176197	0.897232800296428	1	Cellular organisms;Bacteria;Bacteroidetes;Flavobacteria;Flavobacteriales;Flavobacteriaceae;Croceitalea	Bacteroidetes	Flavobacteria	Flavobacteriales	Flavobacteriaceae
OTU.625	-0.290010497372301	0.898161687331468	1	Cellular organisms;Bacteria;Planctomycetes;OM190	Planctomycetes	Planctomycetes	unknown	unknown
OTU.678	-0.592006058822597	0.898216725130697	1	Cellular organisms;Bacteria;Candidate division Parcubacteria	Candidate division Parcubacteria	unknown	unknown	unknown
OTU.557	0.224994127442673	0.898649058033759	1	Cellular organisms;Bacteria;Bacteroidetes;Flavobacteria;Flavobacteriales;Unknown Flavobacteriales family	Bacteroidetes	Flavobacteria	Flavobacteriales	unknown
OTU.1017	-0.348885399105871	0.898662751282828	1	Cellular organisms;Bacteria;Proteobacteria;Alphaproteobacteria;Sphingomonadales;Sphingomonadaceae	Proteobacteria	Alphaproteobacteria	Sphingomonadales	Sphingomonadaceae
OTU.406	-0.18669436727783	0.899076313799949	1	Cellular organisms;Bacteria;Gracilibacteria	Gracilibacteria	unknown	unknown	unknown
OTU.43	-0.0686501702870486	0.899390218156762	1	Cellular organisms;Bacteria;Bacteroidetes;Flavobacteria;Flavobacteriales;Flavobacteriaceae;Flavobacterium	Bacteroidetes	Flavobacteria	Flavobacteriales	Flavobacteriaceae
OTU.703	-0.312319338338377	0.900114036704615	1	Cellular organisms;Bacteria;Proteobacteria;Betaproteobacteria;Burkholderiales;Burkholderiaceae;Ralstonia	Proteobacteria	Betaproteobacteria	Burkholderiales	Burkholderiaceae
OTU.569	0.333141224454547	0.900303076230037	1	Cellular organisms;Bacteria;Proteobacteria;Alphaproteobacteria;Rhodobacterales;Rhodobacteraceae	Proteobacteria	Alphaproteobacteria	Rhodobacterales	Rhodobacteraceae
OTU.46	0.128533377228697	0.901338568708532	1	Cellular organisms;Bacteria;Candidate division SR1	Candidate division SR1	unknown	unknown	unknown
OTU.987	0.309003588628986	0.902533184919005	1	Cellular organisms;Bacteria;Planctomycetes;Planctomycetacia;Planctomycetales;Unknown Planctomycetales family	Planctomycetes	Planctomycetacia	Planctomycetales	unknown
OTU.352	-0.133840573778644	0.902630352383919	1	Cellular organisms;Bacteria;Proteobacteria;Gammaproteobacteria;Alteromonadales;Alteromonadaceae;OM60(NOR5) clade	Proteobacteria	Gammaproteobacteria	Alteromonadales	Alteromonadaceae
OTU.656	-0.0761414398311527	0.90291596635923	1	Cellular organisms;Bacteria;Proteobacteria;Alphaproteobacteria;Rhodobacterales;Rhodobacteraceae	Proteobacteria	Alphaproteobacteria	Rhodobacterales	Rhodobacteraceae
OTU.737	0.228248234174908	0.903132009266702	1	Cellular organisms;Bacteria;Chloroflexi;Caldilineae;Caldilineales;Unknown Caldilineales family	Chloroflexi	Caldilineae	Caldilineales	unknown
OTU.838	0.265412710138665	0.903426323254603	1	Cellular organisms;Bacteria;Proteobacteria;Gammaproteobacteria	Proteobacteria	Gammaproteobacteria	unknown	unknown
OTU.230	0.218010009829399	0.905805030788301	1	Cellular organisms;Bacteria;Proteobacteria;Deltaproteobacteria;Bdellovibrionales;Unknown Bdellovibrionales family	Proteobacteria	Deltaproteobacteria	Bdellovibrionales	unknown
OTU.1390	0.267172892492604	0.905823726874247	1	Cellular organisms;Bacteria;Planctomycetes;Phycisphaerae;Phycisphaerales;Unknown Phycisphaerales family	Planctomycetes	Phycisphaerae	Phycisphaerales	unknown
OTU.741	-0.305990434614526	0.906147601406861	1	Cellular organisms;Bacteria;Bacteroidetes;Cytophagia;Cytophagales;Cytophagaceae;Unknown Cytophagaceae genus	Bacteroidetes	Cytophagia	Cytophagales	Cytophagaceae
OTU.1398	0.269020261192296	0.907407093123637	1	Cellular organisms;Bacteria;Proteobacteria;Gammaproteobacteria;Chromatiales;Granulosicoccaceae;Unknown Granulosicoccaceae genus	Proteobacteria	Gammaproteobacteria	Chromatiales	Granulosicoccaceae
OTU.1238	-0.277976234287469	0.907428180093362	1	Cellular organisms;Bacteria;Bacteroidetes;Sphingobacteria;Sphingobacteriales;Chitinophagaceae	Bacteroidetes	Sphingobacteria	Sphingobacteriales	Chitinophagaceae
OTU.713	-0.320154262201442	0.907558226117881	1	Cellular organisms;Bacteria;Bacteroidetes;Cytophagia;Cytophagales;Flammeovirgaceae;Ekhidna	Bacteroidetes	Cytophagia	Cytophagales	Flammeovirgaceae
OTU.218	0.109912795777434	0.908101732148676	1	Cellular organisms;Bacteria;Bacteroidetes;Sphingobacteria;Sphingobacteriales;Saprospiraceae	Bacteroidetes	Sphingobacteria	Sphingobacteriales	Saprospiraceae
OTU.1142	-0.504270640071867	0.908259585544776	1	Cellular organisms	unknown	unknown	unknown	unknown
OTU.1282	-0.504270640071867	0.908259585544776	1	Cellular organisms;Bacteria;Proteobacteria;Alphaproteobacteria;Rhodospirillales;Rhodospirillaceae	Proteobacteria	Alphaproteobacteria	Rhodospirillales	Rhodospirillaceae
OTU.1328	-0.34483581860502	0.908445570971237	1	Cellular organisms;Bacteria;Planctomycetes;Phycisphaerae;Unknown Phycisphaerae order	Planctomycetes	Phycisphaerae	unknown	unknown
OTU.1055	-0.366004554572244	0.908744287805834	1	Cellular organisms;Bacteria;Planctomycetes;OM190	Planctomycetes	Planctomycetes	unknown	unknown
OTU.581	-0.339023457840165	0.909595169543797	1	Cellular organisms;Bacteria;Verrucomicrobia;Verrucomicrobiae;Verrucomicrobiales;Rubritaleaceae;Roseibacillus	Verrucomicrobia	Verrucomicrobiae	Verrucomicrobiales	Rubritaleaceae
OTU.399	0.2141130721894	0.910298921353388	1	Cellular organisms;Bacteria;Verrucomicrobia;Verrucomicrobiae;Verrucomicrobiales;DEV007	Verrucomicrobia	Verrucomicrobiae	Verrucomicrobiales	unknown
OTU.1740	0.431160037818101	0.910768241626755	1	Cellular organisms;Bacteria;Planctomycetes;Planctomycetacia;Planctomycetales;Planctomycetaceae;Unknown Planctomycetaceae genus	Planctomycetes	Planctomycetacia	Planctomycetales	Planctomycetaceae
OTU.962	0.431160037818101	0.910768241626755	1	Cellular organisms;Bacteria;Proteobacteria;Epsilonproteobacteria;Campylobacterales;Helicobacteraceae;Unknown Helicobacteraceae genus	Proteobacteria	Epsilonproteobacteria	Campylobacterales	Helicobacteraceae
OTU.362	-0.177293670970973	0.910952606766692	1	Cellular organisms;Bacteria;Bacteroidetes;Flavobacteria;Flavobacteriales;Flavobacteriaceae;Maribacter	Bacteroidetes	Flavobacteria	Flavobacteriales	Flavobacteriaceae
OTU.435	0.154144211616036	0.912600554851993	1	Cellular organisms;Bacteria;Bacteroidetes;Flavobacteria;Flavobacteriales;Cryomorphaceae;Unknown Cryomorphaceae genus	Bacteroidetes	Flavobacteria	Flavobacteriales	Cryomorphaceae
OTU.578	-0.274302661735823	0.912631249138604	1	Cellular organisms;Bacteria;Verrucomicrobia;Verrucomicrobiae;Verrucomicrobiales;Unknown Verrucomicrobiales family	Verrucomicrobia	Verrucomicrobiae	Verrucomicrobiales	unknown
OTU.390	0.0709580393703233	0.914531512589624	1	Cellular organisms;Bacteria;Proteobacteria;Gammaproteobacteria;Xanthomonadales;Sinobacteraceae;JTB255 marine benthic group	Proteobacteria	Gammaproteobacteria	Xanthomonadales	Sinobacteraceae
OTU.481	-0.316127125674698	0.915269649457736	1	Cellular organisms;Bacteria;Proteobacteria;Deltaproteobacteria;Myxococcales;JG37-AG-15	Proteobacteria	Deltaproteobacteria	Myxococcales	unknown
OTU.173	-0.115964248362346	0.916549570614433	1	Cellular organisms;Bacteria;Proteobacteria;Gammaproteobacteria;Oceanospirillales;Alcanivoracaceae;Kangiella	Proteobacteria	Gammaproteobacteria	Oceanospirillales	Alcanivoracaceae
OTU.497	-0.219331651527451	0.917039221377534	1	Cellular organisms;Bacteria;Bacteroidetes;Flavobacteria;Flavobacteriales;Flavobacteriaceae;Unknown Flavobacteriaceae genus	Bacteroidetes	Flavobacteria	Flavobacteriales	Flavobacteriaceae
OTU.283	-0.118018943161982	0.917552173245323	1	Cellular organisms;Bacteria;Bacteroidetes;Flavobacteria;Flavobacteriales;NS9 marine group	Bacteroidetes	Flavobacteria	Flavobacteriales	unknown
OTU.922	0.264185975136024	0.918839915954285	1	Cellular organisms;Bacteria;Verrucomicrobia;Verrucomicrobiae;Verrucomicrobiales;Unknown Verrucomicrobiales family	Verrucomicrobia	Verrucomicrobiae	Verrucomicrobiales	unknown
OTU.977	0.264185975136024	0.918839915954285	1	Cellular organisms;Bacteria;Proteobacteria;Alphaproteobacteria;DB1-14	Proteobacteria	Alphaproteobacteria	unknown	unknown
OTU.313	0.110742930241635	0.91927232179062	1	Cellular organisms;Bacteria;Bacteroidetes;Sphingobacteria;Sphingobacteriales;Unknown Sphingobacteriales family	Bacteroidetes	Sphingobacteria	Sphingobacteriales	unknown
OTU.19	0.0411869868087048	0.920314366890192	1	Cellular organisms;Bacteria;Proteobacteria;Alphaproteobacteria;Caulobacterales;Hyphomonadaceae	Proteobacteria	Alphaproteobacteria	Caulobacterales	Hyphomonadaceae
OTU.1263	0.296665319738894	0.920504687304133	1	Cellular organisms;Bacteria;Acidobacteria;Acidobacteria (class);Acidobacteria group 4;Candidatus Chloracidobacterium	Acidobacteria	Acidobacteria	unknown	unknown
OTU.189	0.0722692594954863	0.921270409493174	1	Cellular organisms;Bacteria;Bacteroidetes;Flavobacteria;Flavobacteriales;Cryomorphaceae;Owenweeksia	Bacteroidetes	Flavobacteria	Flavobacteriales	Cryomorphaceae
OTU.823	0.188166816539237	0.921360121516519	1	Cellular organisms;Bacteria;Proteobacteria;Gammaproteobacteria	Proteobacteria	Gammaproteobacteria	unknown	unknown
OTU.1300	-0.291522772217923	0.922540871168671	1	Cellular organisms;Bacteria;Verrucomicrobia;Verrucomicrobiae;Unknown Verrucomicrobiae order	Verrucomicrobia	Verrucomicrobiae	unknown	unknown
OTU.745	-0.216406627270467	0.924472034346994	1	Cellular organisms;Bacteria;Bacteroidetes;Sphingobacteria;Sphingobacteriales;Saprospiraceae	Bacteroidetes	Sphingobacteria	Sphingobacteriales	Saprospiraceae
OTU.322	0.194270772918051	0.926383133281655	1	Cellular organisms;Bacteria;Chloroflexi;Chloroflexi Subdivision 10;SL56 marine group	Chloroflexi	Chloroflexi	unknown	unknown
OTU.45	0.15888911769025	0.928402177507289	1	Cellular organisms;Bacteria;Chlamydiae;Chlamydiae (class);Unknown Chlamydiae (class) order	Chlamydiae	Chlamydiae	unknown	unknown
OTU.825	0.262743826979794	0.929581833394315	1	Cellular organisms;Bacteria;Chloroflexi;Caldilineae;Caldilineales;Caldilineaceae;Caldilinea	Chloroflexi	Caldilineae	Caldilineales	Caldilineaceae
OTU.1054	0.196005994656794	0.931329012259184	1	Cellular organisms;Bacteria;Proteobacteria;Alphaproteobacteria;Unknown Alphaproteobacteria order	Proteobacteria	Alphaproteobacteria	unknown	unknown
OTU.402	-0.134275542225623	0.931365304018878	1	Cellular organisms;Bacteria;Bacteroidetes;Sphingobacteria;Sphingobacteriales;Saprospiraceae	Bacteroidetes	Sphingobacteria	Sphingobacteriales	Saprospiraceae
OTU.415	0.137650456893991	0.931520103477571	1	Cellular organisms;Bacteria;Proteobacteria;Gammaproteobacteria;Alteromonadales;Alteromonadaceae;Glaciecola	Proteobacteria	Gammaproteobacteria	Alteromonadales	Alteromonadaceae
OTU.748	0.137650456893991	0.931520103477571	1	Cellular organisms;Bacteria;Bacteroidetes;Sphingobacteria;Sphingobacteriales;Saprospiraceae	Bacteroidetes	Sphingobacteria	Sphingobacteriales	Saprospiraceae
OTU.630	0.149146926733634	0.932168584381377	1	Cellular organisms;Bacteria;Proteobacteria;Deltaproteobacteria;Bdellovibrionales;Unknown Bdellovibrionales family	Proteobacteria	Deltaproteobacteria	Bdellovibrionales	unknown
OTU.169	0.129608477072378	0.932272091676361	1	Cellular organisms;Bacteria;Bacteroidetes;Flavobacteria;Flavobacteriales;Flavobacteriaceae;Polaribacter	Bacteroidetes	Flavobacteria	Flavobacteriales	Flavobacteriaceae
OTU.1424	0.0638180655615736	0.932498883527784	1	Cellular organisms;Bacteria;Bacteroidetes;Flavobacteria;Flavobacteriales;Flavobacteriaceae;Unknown Flavobacteriaceae genus	Bacteroidetes	Flavobacteria	Flavobacteriales	Flavobacteriaceae
OTU.128	0.136165365005334	0.932964927688043	1	Cellular organisms;Bacteria;Cyanobacteria;Cyanobacteria (class);ML635J-21	Cyanobacteria	unknown	unknown	unknown
OTU.572	-0.0964608299847895	0.93322204664847	1	Cellular organisms;Bacteria;Chlamydiae;Chlamydiae (class);Chlamydiales	Chlamydiae	Chlamydiae	Chlamydiales	unknown
OTU.1438	0.376909011639693	0.934229033038589	1	Cellular organisms;Bacteria;Planctomycetes;Pla3 lineage	Planctomycetes	Planctomycetes	unknown	unknown
OTU.780	-0.188897202388162	0.935954221338289	1	Cellular organisms;Bacteria;Bacteroidetes;Flavobacteria;Flavobacteriales;Flavobacteriaceae;Leptobacterium	Bacteroidetes	Flavobacteria	Flavobacteriales	Flavobacteriaceae
OTU.462	0.12979433688993	0.93820140798694	1	Cellular organisms;Bacteria;Gracilibacteria	Gracilibacteria	unknown	unknown	unknown
OTU.1003	-0.188020555521502	0.939486571419461	1	Cellular organisms;Bacteria;Bacteroidetes;Flavobacteria;Flavobacteriales;Flavobacteriaceae;Maribacter	Bacteroidetes	Flavobacteria	Flavobacteriales	Flavobacteriaceae
OTU.1441	0.150595274931669	0.939795074253635	1	Cellular organisms;Bacteria;Proteobacteria;Gammaproteobacteria;Alteromonadales;Alteromonadaceae	Proteobacteria	Gammaproteobacteria	Alteromonadales	Alteromonadaceae
OTU.1629	-0.152000230676777	0.940440077878321	1	Cellular organisms;Bacteria;Proteobacteria;Betaproteobacteria;Burkholderiales;Burkholderiaceae;Polynucleobacter	Proteobacteria	Betaproteobacteria	Burkholderiales	Burkholderiaceae
OTU.1087	-0.0971700414147797	0.941555648370454	1	Cellular organisms;Bacteria;Proteobacteria;Alphaproteobacteria;Caulobacterales;Hyphomonadaceae	Proteobacteria	Alphaproteobacteria	Caulobacterales	Hyphomonadaceae
OTU.1156	0.134931515980535	0.942162951468626	1	Cellular organisms;Bacteria;Proteobacteria;Deltaproteobacteria;Bdellovibrionales;Bacteriovoraceae;Unknown Bacteriovoraceae genus	Proteobacteria	Deltaproteobacteria	Bdellovibrionales	unknown
OTU.142	-0.169764764465787	0.944809540979193	1	Cellular organisms;Bacteria;Bacteroidetes;Flavobacteria;Flavobacteriales;Flavobacteriaceae	Bacteroidetes	Flavobacteria	Flavobacteriales	Flavobacteriaceae
OTU.157	0.189162970697301	0.945191457201761	1	Cellular organisms;Bacteria;Cyanobacteria;Cyanobacteria (class);ML635J-21	Cyanobacteria	unknown	unknown	unknown
OTU.151	-0.205130911891262	0.948074093443816	1	Cellular organisms;Bacteria;Proteobacteria;Gammaproteobacteria	Proteobacteria	Gammaproteobacteria	unknown	unknown
OTU.56	-0.0479245489177117	0.948509748942745	1	Cellular organisms;Bacteria;Planctomycetes;OM190	Planctomycetes	Planctomycetes	unknown	unknown
OTU.1527	0.19109285078326	0.948789903043475	1	Cellular organisms;Bacteria;Bacteroidetes;Sphingobacteria;Unknown Sphingobacteria order	Bacteroidetes	Sphingobacteria	unknown	unknown
OTU.1	-0.0287280809297752	0.948905523336064	1	Cellular organisms;Bacteria;Bacteroidetes;Flavobacteria;Flavobacteriales;Flavobacteriaceae;Unknown Flavobacteriaceae genus	Bacteroidetes	Flavobacteria	Flavobacteriales	Flavobacteriaceae
OTU.308	-0.0489017327291009	0.949192618862814	1	Cellular organisms;Bacteria;Bacteroidetes;Flavobacteria;Flavobacteriales;Unknown Flavobacteriales family	Bacteroidetes	Flavobacteria	Flavobacteriales	unknown
OTU.492	0.173565810578373	0.949536538718024	1	Cellular organisms;Bacteria;Bacteroidetes;Cytophagia;Cytophagales;Cytophagaceae;Arcicella	Bacteroidetes	Cytophagia	Cytophagales	Cytophagaceae
OTU.1030	0.0992010689473844	0.949898082973291	1	Cellular organisms;Bacteria;Bacteroidetes;Sphingobacteria;Sphingobacteriales;Saprospiraceae;Lewinella	Bacteroidetes	Sphingobacteria	Sphingobacteriales	Saprospiraceae
OTU.802	0.180551699256533	0.949943601559926	1	Cellular organisms;Bacteria;Actinobacteria;Actinobacteria (class)	Actinobacteria	Actinobacteria	unknown	unknown
OTU.949	0.180551699256533	0.949943601559926	1	Cellular organisms;Bacteria;WCHB1-60	unknown	unknown	unknown	unknown
OTU.437	0.073167484188098	0.950379345557354	1	Cellular organisms;Bacteria;Planctomycetes;Phycisphaerae;Phycisphaerales;Unknown Phycisphaerales family	Planctomycetes	Phycisphaerae	Phycisphaerales	unknown
OTU.709	0.167092910524789	0.951027444300813	1	Cellular organisms;Bacteria;Planctomycetes;Phycisphaerae;Phycisphaerales;Unknown Phycisphaerales family	Planctomycetes	Phycisphaerae	Phycisphaerales	unknown
OTU.432	-0.151541119709768	0.951770106719453	1	Cellular organisms;Bacteria;Planctomycetes;Phycisphaerae;Phycisphaerales;Phycisphaeraceae;Phycisphaera	Planctomycetes	Phycisphaerae	Phycisphaerales	Phycisphaeraceae
OTU.612	-0.137033654482152	0.952961720076492	1	Cellular organisms;Bacteria;Proteobacteria;Deltaproteobacteria;Desulfuromonadales;Unknown Desulfuromonadales family	Proteobacteria	Deltaproteobacteria	Desulfuromonadales	unknown
OTU.242	-0.119538263237808	0.953336862220921	1	Cellular organisms;Bacteria;Proteobacteria;Gammaproteobacteria;Oceanospirillales;OM182 clade	Proteobacteria	Gammaproteobacteria	Oceanospirillales	unknown
OTU.1019	-0.138306337873084	0.954063447783484	1	Cellular organisms;Bacteria;Bacteroidetes;Sphingobacteria;Sphingobacteriales;Unknown Sphingobacteriales family	Bacteroidetes	Sphingobacteria	Sphingobacteriales	unknown
OTU.1474	-0.138306337873084	0.954063447783484	1	Cellular organisms;Bacteria;Proteobacteria;Alphaproteobacteria;Rickettsiales;TK34	Proteobacteria	Alphaproteobacteria	Rickettsiales	unknown
OTU.800	0.0829392710960483	0.95469196517572	1	Cellular organisms;Bacteria;Proteobacteria;Deltaproteobacteria;Sh765B-TzT-29	Proteobacteria	Deltaproteobacteria	unknown	unknown
OTU.584	0.0798223666164521	0.954869814289536	1	Cellular organisms;Bacteria;Bacteroidetes;Sphingobacteria;Sphingobacteriales;Unknown Sphingobacteriales family	Bacteroidetes	Sphingobacteria	Sphingobacteriales	unknown
OTU.1179	0.203185803204951	0.955250447499268	1	Cellular organisms;Bacteria;Proteobacteria;Deltaproteobacteria;Bdellovibrionales;Bdellovibrionaceae;OM27 clade	Proteobacteria	Deltaproteobacteria	Bdellovibrionales	Bdellovibrionaceae
OTU.427	0.203185803204951	0.955250447499268	1	Cellular organisms;Bacteria;Verrucomicrobia;Verrucomicrobiae;Verrucomicrobiales;Rubritaleaceae	Verrucomicrobia	Verrucomicrobiae	Verrucomicrobiales	Rubritaleaceae
OTU.916	0.203185803204951	0.955250447499268	1	Cellular organisms;Bacteria;Planctomycetes;Phycisphaerae;Unknown Phycisphaerae order	Planctomycetes	Phycisphaerae	unknown	unknown
OTU.1004	-0.128670572436551	0.955493127680202	1	Cellular organisms;Bacteria;Bacteroidetes;Cytophagia;Cytophagales;Cytophagaceae;Leadbetterella	Bacteroidetes	Cytophagia	Cytophagales	Cytophagaceae
OTU.864	0.10809391658917	0.955606874519332	1	Cellular organisms;Bacteria;Bacteroidetes;Flavobacteria;Flavobacteriales;Flavobacteriaceae	Bacteroidetes	Flavobacteria	Flavobacteriales	Flavobacteriaceae
OTU.44	-0.165335095510257	0.955995266695456	1	Cellular organisms;Bacteria;Verrucomicrobia;Verrucomicrobiae;Verrucomicrobiales;Unknown Verrucomicrobiales family	Verrucomicrobia	Verrucomicrobiae	Verrucomicrobiales	unknown
OTU.790	0.18714367809448	0.956978880441552	1	Cellular organisms;Bacteria;Candidate Division Caldithrix	unknown	unknown	unknown	unknown
OTU.1181	-0.0789767681518449	0.9583525944222	1	Cellular organisms;Bacteria;Bacteroidetes;Rhodothermaceae incertae sedis	Bacteroidetes	Bacteroidetes	unknown	unknown
OTU.1090	-0.130935773000479	0.960291145379305	1	Cellular organisms;Bacteria;Bacteroidetes;Sphingobacteria;Sphingobacteriales;NS11-12 marine group	Bacteroidetes	Sphingobacteria	Sphingobacteriales	unknown
OTU.935	-0.130935773000479	0.960291145379305	1	Cellular organisms;Bacteria;Planctomycetes;Planctomycetacia;Planctomycetales;Planctomycetaceae;Rhodopirellula	Planctomycetes	Planctomycetacia	Planctomycetales	Planctomycetaceae
OTU.165	0.0398579472695063	0.961262496200221	1	Cellular organisms;Bacteria;Planctomycetes;OM190	Planctomycetes	Planctomycetes	unknown	unknown
OTU.275	-0.167138040876878	0.961470379502985	1	Cellular organisms;Bacteria;Bacteroidetes;Flavobacteria;Flavobacteriales;Cryomorphaceae;Owenweeksia	Bacteroidetes	Flavobacteria	Flavobacteriales	Cryomorphaceae
OTU.95	-0.0324582138075376	0.961967994368499	1	Cellular organisms;Bacteria;Proteobacteria;Gammaproteobacteria;Alteromonadales;Alteromonadaceae;BD1-7 clade	Proteobacteria	Gammaproteobacteria	Alteromonadales	Alteromonadaceae
OTU.548	0.0414283383431876	0.962264457122799	1	Cellular organisms;Bacteria;Proteobacteria;Unknown Proteobacteria class	Proteobacteria	unknown	unknown	unknown
OTU.495	0.106489554406098	0.962451317428841	1	Cellular organisms;Bacteria;Bacteroidetes;Flavobacteria;Flavobacteriales;Flavobacteriaceae;Flavobacteriaceae bacterium HDJ3	Bacteroidetes	Flavobacteria	Flavobacteriales	Flavobacteriaceae
OTU.477	-0.0656651785623624	0.963394380744092	1	Cellular organisms;Bacteria;Proteobacteria;Deltaproteobacteria;Desulfuromonadales;Unknown Desulfuromonadales family	Proteobacteria	Deltaproteobacteria	Desulfuromonadales	unknown
OTU.247	-0.0367823311426257	0.963717244732547	1	Cellular organisms;Bacteria;Proteobacteria;Gammaproteobacteria;Vibrionales;Vibrionaceae	Proteobacteria	Gammaproteobacteria	Vibrionales	Vibrionaceae
OTU.525	0.0133950646234477	0.963794779726379	1	Cellular organisms;Bacteria;Bacteroidetes;Flavobacteria;Flavobacteriales;Flavobacteriaceae;Maritimimonas	Bacteroidetes	Flavobacteria	Flavobacteriales	Flavobacteriaceae
OTU.770	-0.0973763316786485	0.964498322996649	1	Cellular organisms;Bacteria;Proteobacteria;Alphaproteobacteria;Rhodobacterales;Rhodobacteraceae;Rhodobacter	Proteobacteria	Alphaproteobacteria	Rhodobacterales	Rhodobacteraceae
OTU.1072	-0.138927542291105	0.964565209339407	1	Cellular organisms;Bacteria;Bacteroidetes;Cytophagia;Cytophagales;Flammeovirgaceae;Unknown Flammeovirgaceae genus	Bacteroidetes	Cytophagia	Cytophagales	Flammeovirgaceae
OTU.1147	-0.00507792828303899	0.967381017557737	1	Cellular organisms;Bacteria;Verrucomicrobia;Opitutae;Opitutales;Unknown Opitutales family	Verrucomicrobia	Opitutae	Opitutales	unknown
OTU.894	-0.00507792828303899	0.967381017557737	1	Cellular organisms;Bacteria;Planctomycetes;OM190	Planctomycetes	Planctomycetes	unknown	unknown
OTU.1293	-0.0417844115006598	0.967812456507539	1	Cellular organisms;Bacteria;Bacteroidetes;Flavobacteria;Flavobacteriales;Flavobacteriaceae	Bacteroidetes	Flavobacteria	Flavobacteriales	Flavobacteriaceae
OTU.1697	0.0645575813270602	0.968906254767468	1	Cellular organisms;Bacteria;Planctomycetes;OM190	Planctomycetes	Planctomycetes	unknown	unknown
OTU.913	-0.0632684296411289	0.970021818674436	1	Cellular organisms;Bacteria;Proteobacteria;Deltaproteobacteria;Bdellovibrionales;Unknown Bdellovibrionales family	Proteobacteria	Deltaproteobacteria	Bdellovibrionales	unknown
OTU.507	0.0480706469986275	0.97019105987786	1	Cellular organisms;Bacteria;Candidate Division Caldithrix;Unknown Candidate Division Caldithrix genus	unknown	unknown	unknown	unknown
OTU.1020	-0.206360581694965	0.971097767841946	1	Cellular organisms;Bacteria;Proteobacteria;Alphaproteobacteria;DB1-14	Proteobacteria	Alphaproteobacteria	unknown	unknown
OTU.1521	-0.206360581694965	0.971097767841946	1	Cellular organisms;Bacteria;Bacteroidetes;Sphingobacteria;Unknown Sphingobacteria order	Bacteroidetes	Sphingobacteria	unknown	unknown
OTU.655	-0.206360581694965	0.971097767841946	1	Cellular organisms;Bacteria;Bacteroidetes;Sphingobacteria;Sphingobacteriales;Saprospiraceae	Bacteroidetes	Sphingobacteria	Sphingobacteriales	Saprospiraceae
OTU.1480	0.0956415937992847	0.972153775612657	1	Cellular organisms;Bacteria;Proteobacteria;Gammaproteobacteria;Alteromonadales;Alteromonadaceae;Unknown Alteromonadaceae genus	Proteobacteria	Gammaproteobacteria	Alteromonadales	Alteromonadaceae
OTU.1520	0.0956415937992847	0.972153775612657	1	Cellular organisms;Bacteria;Proteobacteria;Alphaproteobacteria;Rhizobiales;Hyphomicrobiaceae;Bauldia	Proteobacteria	Alphaproteobacteria	Rhizobiales	Hyphomicrobiaceae
OTU.818	0.0956415937992847	0.972153775612657	1	Cellular organisms;Bacteria;Proteobacteria;Alphaproteobacteria;Rhizobiales;Xanthobacteraceae	Proteobacteria	Alphaproteobacteria	Rhizobiales	Xanthobacteraceae
OTU.1040	0.0766341576560452	0.973310485035899	1	Cellular organisms;Bacteria;Bacteroidetes;Cytophagia;Cytophagales;Cytophagaceae;Leadbetterella	Bacteroidetes	Cytophagia	Cytophagales	Cytophagaceae
OTU.1131	0.0766341576560452	0.973310485035899	1	Cellular organisms;Bacteria;Actinobacteria;Acidimicrobiia;Acidimicrobiales	Actinobacteria	Acidimicrobiia	Acidimicrobiales	unknown
OTU.1651	0.0766341576560452	0.973310485035899	1	Cellular organisms;Bacteria;Bacteroidetes;Flavobacteria;Flavobacteriales	Bacteroidetes	Flavobacteria	Flavobacteriales	unknown
OTU.1089	0.0349081892286412	0.974083712752216	1	Cellular organisms;Bacteria;Acidobacteria;RB25;Acidobacteria group 22	Acidobacteria	Acidobacteria	unknown	unknown
OTU.191	0.0260078442198311	0.974164407848876	1	Cellular organisms;Bacteria;Proteobacteria;Alphaproteobacteria;Sphingomonadales;Erythrobacteraceae;Erythrobacter	Proteobacteria	Alphaproteobacteria	Sphingomonadales	Erythrobacteraceae
OTU.1088	-0.0863559704636201	0.974340004846542	1	Cellular organisms;Bacteria;Proteobacteria;Alphaproteobacteria;Unknown Alphaproteobacteria order	Proteobacteria	Alphaproteobacteria	unknown	unknown
OTU.1320	-0.0863559704636201	0.974340004846542	1	Cellular organisms;Bacteria;Lentisphaerae;Lentisphaeria;DEV055	Lentisphaerae	Lentisphaeria	unknown	unknown
OTU.938	-0.0863559704636201	0.974340004846542	1	Cellular organisms;Bacteria;Bacteroidetes;SB-5	Bacteroidetes	Bacteroidetes	unknown	unknown
OTU.414	-0.0134711924020622	0.97451197015301	1	Cellular organisms;Bacteria;Proteobacteria;Alphaproteobacteria;Rhodobacterales;Rhodobacteraceae;Sulfitobacter	Proteobacteria	Alphaproteobacteria	Rhodobacterales	Rhodobacteraceae
OTU.62	0.0158869391380784	0.975216557905907	1	Cellular organisms;Bacteria;Planctomycetes;Planctomycetacia;Planctomycetales;Planctomycetaceae;Planctomyces	Planctomycetes	Planctomycetacia	Planctomycetales	Planctomycetaceae
OTU.904	0.00669510144654639	0.976713949567428	1	Cellular organisms;Bacteria;Chlamydiae;Chlamydiae (class);Chlamydiales	Chlamydiae	Chlamydiae	Chlamydiales	unknown
OTU.708	0.00527241574134758	0.977074015046516	1	Cellular organisms;Bacteria;Proteobacteria;Deltaproteobacteria;Myxococcales;Unknown Myxococcales family	Proteobacteria	Deltaproteobacteria	Myxococcales	unknown
OTU.1415	0.097696893056288	0.978140996251913	1	Cellular organisms;Bacteria;Proteobacteria;Gammaproteobacteria;Alteromonadales;Alteromonadaceae;BD1-7 clade	Proteobacteria	Gammaproteobacteria	Alteromonadales	Alteromonadaceae
OTU.1487	0.097696893056288	0.978140996251913	1	Cellular organisms;Bacteria;Planctomycetes;Planctomycetacia;Planctomycetales;Unknown Planctomycetales family	Planctomycetes	Planctomycetacia	Planctomycetales	unknown
OTU.1656	0.097696893056288	0.978140996251913	1	Cellular organisms;Bacteria;Proteobacteria;Gammaproteobacteria;Vibrionales;Vibrionaceae;Vibrio	Proteobacteria	Gammaproteobacteria	Vibrionales	Vibrionaceae
OTU.523	-0.0415977086229813	0.978729856651655	1	Cellular organisms;Bacteria;Bacteroidetes;Sphingobacteria;Sphingobacteriales;Saprospiraceae;Unknown Saprospiraceae genus	Bacteroidetes	Sphingobacteria	Sphingobacteriales	Saprospiraceae
OTU.1287	0.0120840676845733	0.978957381980676	1	Cellular organisms;Bacteria;Proteobacteria;Deltaproteobacteria;Bdellovibrionales;Unknown Bdellovibrionales family	Proteobacteria	Deltaproteobacteria	Bdellovibrionales	unknown
OTU.347	-0.0415238392897151	0.979505375178842	1	Cellular organisms;Bacteria;Bacteroidetes;Cytophagia;Cytophagales;Flammeovirgaceae;Marinoscillum	Bacteroidetes	Cytophagia	Cytophagales	Flammeovirgaceae
OTU.1113	-0.454139321590592	0.979747709598642	1	Cellular organisms;Bacteria;Proteobacteria;Gammaproteobacteria;Xanthomonadales;Sinobacteraceae;JTB255 marine benthic group	Proteobacteria	Gammaproteobacteria	Xanthomonadales	Sinobacteraceae
OTU.1471	-0.454139321590592	0.979747709598642	1	Cellular organisms;Bacteria;Bacteroidetes;Sphingobacteria;Sphingobacteriales;Unknown Sphingobacteriales family	Bacteroidetes	Sphingobacteria	Sphingobacteriales	unknown
OTU.1484	-0.454139321590592	0.979747709598642	1	Cellular organisms;Bacteria;Bacteroidetes;Flavobacteria;Flavobacteriales;Unknown Flavobacteriales family	Bacteroidetes	Flavobacteria	Flavobacteriales	unknown
OTU.1701	-0.454139321590592	0.979747709598642	1	Cellular organisms;Bacteria;Bacteroidetes;Flavobacteria;Flavobacteriales;Unknown Flavobacteriales family	Bacteroidetes	Flavobacteria	Flavobacteriales	unknown
OTU.1726	-0.454139321590592	0.979747709598642	1	Cellular organisms;Bacteria;Bacteroidetes;Bacteroidia;Bacteroidales;Marinilabiaceae	Bacteroidetes	Bacteroidia	Bacteroidales	Marinilabiaceae
OTU.721	-0.454139321590592	0.979747709598642	1	Cellular organisms;Bacteria;Planctomycetes;OM190	Planctomycetes	Planctomycetes	unknown	unknown
OTU.830	-0.454139321590592	0.979747709598642	1	Cellular organisms;Bacteria;Planctomycetes;OM190	Planctomycetes	Planctomycetes	unknown	unknown
OTU.558	-0.0273571820588633	0.980902737831414	1	Cellular organisms;Bacteria;Proteobacteria;Gammaproteobacteria;Marinicella Order Incertae Sedis;Marinicella Family Incertae Sedis;Marinicella	Proteobacteria	Gammaproteobacteria	unknown	unknown
OTU.761	0.01991737970482	0.982635065527446	1	Cellular organisms;Bacteria;Planctomycetes;Planctomycetacia;Planctomycetales;Planctomycetaceae;Unknown Planctomycetaceae genus	Planctomycetes	Planctomycetacia	Planctomycetales	Planctomycetaceae
OTU.640	-0.00851843740988101	0.983026747823105	1	Cellular organisms;Bacteria;Proteobacteria;Alphaproteobacteria;Rhodobacterales;Rhodobacteraceae	Proteobacteria	Alphaproteobacteria	Rhodobacterales	Rhodobacteraceae
OTU.207	0.0202533201376251	0.983451159038091	1	Cellular organisms;Bacteria;Bacteroidetes;Sphingobacteria;Sphingobacteriales;Saprospiraceae	Bacteroidetes	Sphingobacteria	Sphingobacteriales	Saprospiraceae
OTU.712	0.037381876140914	0.986223155268819	1	Cellular organisms;Bacteria;Bacteroidetes;Sphingobacteria;Sphingobacteriales;Unknown Sphingobacteriales family	Bacteroidetes	Sphingobacteria	Sphingobacteriales	unknown
OTU.1002	0.0145843986415724	0.987202297207536	1	Cellular organisms;Bacteria;Proteobacteria;Deltaproteobacteria;Bdellovibrionales;Bdellovibrionaceae;OM27 clade	Proteobacteria	Deltaproteobacteria	Bdellovibrionales	Bdellovibrionaceae
OTU.1510	0.0145843986415724	0.987202297207536	1	Cellular organisms;Bacteria;Proteobacteria;Alphaproteobacteria;Sphingomonadales;Erythrobacteraceae	Proteobacteria	Alphaproteobacteria	Sphingomonadales	Erythrobacteraceae
OTU.810	0.00915756858747252	0.987336505517444	1	Cellular organisms;Bacteria;Bacteroidetes;Flavobacteria;Flavobacteriales;Flavobacteriaceae;Winogradskyella	Bacteroidetes	Flavobacteria	Flavobacteriales	Flavobacteriaceae
OTU.1000	0.0270184415514904	0.987926227095563	1	Cellular organisms;Bacteria;Bacteroidetes;Flavobacteria;Flavobacteriales;Cryomorphaceae;Crocinitomix	Bacteroidetes	Flavobacteria	Flavobacteriales	Cryomorphaceae
OTU.1327	0.0270184415514904	0.987926227095563	1	Cellular organisms;Bacteria;Gemmatimonadetes;Gemmatimonadetes (class);PAUC43f marine benthic group	Gemmatimonadetes	Gemmatimonadetes	unknown	unknown
OTU.623	0.0315544622846303	0.987975584878193	1	Cellular organisms;Bacteria;Bacteroidetes;Flavobacteria;Flavobacteriales;Flavobacteriaceae;Maritimimonas	Bacteroidetes	Flavobacteria	Flavobacteriales	Flavobacteriaceae
OTU.1171	-0.0358866139946867	0.9882529984073	1	Cellular organisms;Bacteria;Candidate division WS3	Candidate division WS3	unknown	unknown	unknown
OTU.796	-0.0358866139946867	0.9882529984073	1	Cellular organisms;Bacteria;Planctomycetes;Planctomycetacia;Planctomycetales;Planctomycetaceae;Pir4 lineage	Planctomycetes	Planctomycetacia	Planctomycetales	Planctomycetaceae
OTU.1457	0.0163600968971414	0.988814724945287	1	Cellular organisms;Bacteria;Verrucomicrobia;Verrucomicrobiae;Verrucomicrobiales;Rubritaleaceae;Roseibacillus;Roseibacillus persicicus	Verrucomicrobia	Verrucomicrobiae	Verrucomicrobiales	Rubritaleaceae
OTU.125	-0.00860369713899469	0.989784792629712	1	Cellular organisms;Bacteria;Candidate division SR1	Candidate division SR1	unknown	unknown	unknown
OTU.537	-0.0200622599852855	0.98997202970959	1	Cellular organisms;Bacteria;Actinobacteria;Actinobacteria (class);PeM15	Actinobacteria	Actinobacteria	unknown	unknown
OTU.76	0.000577234931732832	0.991154704334954	1	Cellular organisms;Bacteria;Planctomycetes;OM190	Planctomycetes	Planctomycetes	unknown	unknown
OTU.1815	-0.0100522059969105	0.992123941351567	1	Cellular organisms;Bacteria;Bacteroidetes;Flavobacteria;Flavobacteriales;Cryomorphaceae	Bacteroidetes	Flavobacteria	Flavobacteriales	Cryomorphaceae
OTU.1456	-0.0116195145519079	0.993410827055145	1	Cellular organisms;Bacteria;Bacteroidetes;Flavobacteria;Flavobacteriales;Flavobacteriaceae;NS4 marine group	Bacteroidetes	Flavobacteria	Flavobacteriales	Flavobacteriaceae
OTU.1698	-0.0116195145519079	0.993410827055145	1	Cellular organisms;Bacteria;Deinococcus-Thermus;Deinococci;Deinococcales;Trueperaceae;Truepera	Deinococcus-Thermus	Deinococci	Deinococcales	Trueperaceae
OTU.974	-0.0116195145519079	0.993410827055145	1	Cellular organisms;Bacteria;Proteobacteria;Alphaproteobacteria;DB1-14	Proteobacteria	Alphaproteobacteria	unknown	unknown
OTU.1021	0.0768233543950258	1	1	Cellular organisms;Bacteria;Acidobacteria;Holophagae;Acidobacteria group 10;Unknown Acidobacteria group 10 family	Acidobacteria	Holophagae	unknown	unknown
OTU.1024	0.798154579359249	1	1	Cellular organisms;Bacteria;Proteobacteria;Deltaproteobacteria;Desulfarculales;Desulfarculaceae	Proteobacteria	Deltaproteobacteria	Desulfarculales	Desulfarculaceae
OTU.1029	-1.22047458967048	1	1	Cellular organisms;Bacteria;Bacteroidetes;Flavobacteria;Flavobacteriales;Flavobacteriaceae	Bacteroidetes	Flavobacteria	Flavobacteriales	Flavobacteriaceae
OTU.1031	0.0768233543950258	1	1	Cellular organisms;Bacteria;Planctomycetes;OM190	Planctomycetes	Planctomycetes	unknown	unknown
OTU.1033	0.0768233543950258	1	1	Cellular organisms;Bacteria;Proteobacteria;Alphaproteobacteria;DB1-14	Proteobacteria	Alphaproteobacteria	unknown	unknown
OTU.1036	0.798154579359249	1	1	Cellular organisms;Bacteria;Proteobacteria;Gammaproteobacteria;Arenciella Order Incertae Sedis;Unknown Arenciella Order Incertae Sedis family	Proteobacteria	Gammaproteobacteria	unknown	unknown
OTU.1038	0.798154579359249	1	1	Cellular organisms;Bacteria;Proteobacteria;Deltaproteobacteria;Sh765B-TzT-29	Proteobacteria	Deltaproteobacteria	unknown	unknown
OTU.1050	0.798154579359249	1	1	Cellular organisms;Bacteria;Bacteroidetes;Cytophagia;Cytophagales;Flammeovirgaceae;Reichenbachiella	Bacteroidetes	Cytophagia	Cytophagales	Flammeovirgaceae
OTU.1063	0.0768233543950258	1	1	Cellular organisms;Bacteria;Acidobacteria;Holophagae;Acidobacteria group 23;NKB17	Acidobacteria	Holophagae	unknown	unknown
OTU.1075	0.798154579359249	1	1	Cellular organisms;Bacteria;Candidate division SR1	Candidate division SR1	unknown	unknown	unknown
OTU.1086	0.0768233543950258	1	1	Cellular organisms;Bacteria;Proteobacteria;Deltaproteobacteria;Desulfobacterales;Desulfobacteraceae;Desulfococcus	Proteobacteria	Deltaproteobacteria	Desulfobacterales	Desulfobacteraceae
OTU.1096	0.798154579359249	1	1	Cellular organisms;Bacteria;Bacteroidetes;Sphingobacteria;Sphingobacteriales;Unknown Sphingobacteriales family	Bacteroidetes	Sphingobacteria	Sphingobacteriales	unknown
OTU.1117	0.798154579359249	1	1	Cellular organisms;Bacteria;Planctomycetes;Planctomycetacia;Planctomycetales;Planctomycetaceae;Blastopirellula	Planctomycetes	Planctomycetacia	Planctomycetales	Planctomycetaceae
OTU.1129	0.0768233543950258	1	1	Cellular organisms;Bacteria;Planctomycetes;Planctomycetacia;Planctomycetales;Planctomycetaceae;Pir4 lineage	Planctomycetes	Planctomycetacia	Planctomycetales	Planctomycetaceae
OTU.1146	0.798154579359249	1	1	Cellular organisms;Bacteria;Proteobacteria;Gammaproteobacteria;Alteromonadales;Unknown Alteromonadales family	Proteobacteria	Gammaproteobacteria	Alteromonadales	unknown
OTU.1160	-1.22047458967048	1	1	Cellular organisms;Bacteria;Planctomycetes;Planctomycetacia;Planctomycetales;Planctomycetaceae	Planctomycetes	Planctomycetacia	Planctomycetales	Planctomycetaceae
OTU.1164	0.798154579359249	1	1	Cellular organisms;Bacteria;Bacteroidetes;Flavobacteria;Flavobacteriales;NS9 marine group	Bacteroidetes	Flavobacteria	Flavobacteriales	unknown
OTU.1172	0.0768233543950258	1	1	Cellular organisms;Bacteria;Proteobacteria;Gammaproteobacteria;Legionellales;Coxiellaceae;Unknown Coxiellaceae genus	Proteobacteria	Gammaproteobacteria	Legionellales	Coxiellaceae
OTU.1175	0.798154579359249	1	1	Cellular organisms;Bacteria;Planctomycetes;OM190	Planctomycetes	Planctomycetes	unknown	unknown
OTU.1194	0.798154579359249	1	1	Cellular organisms;Bacteria;Proteobacteria;Deltaproteobacteria;Desulfobacterales;Desulfobacteraceae;SEEP-SRB1	Proteobacteria	Deltaproteobacteria	Desulfobacterales	Desulfobacteraceae
OTU.1202	0.798154579359249	1	1	Cellular organisms;Bacteria;Cyanobacteria;Cyanobacteria (class)	Cyanobacteria	unknown	unknown	unknown
OTU.1205	0.798154579359249	1	1	Cellular organisms;Bacteria;Chloroflexi;Caldilineae;Caldilineales;Caldilineaceae;Unknown Caldilineaceae genus	Chloroflexi	Caldilineae	Caldilineales	Caldilineaceae
OTU.1213	0.798154579359249	1	1	Cellular organisms;Bacteria;Candidate division BRC1	Candidate division BRC1	unknown	unknown	unknown
OTU.1219	0.0768233543950258	1	1	Cellular organisms;Bacteria;Proteobacteria;Alphaproteobacteria;Unknown Alphaproteobacteria order	Proteobacteria	Alphaproteobacteria	unknown	unknown
OTU.1220	0.0768233543950258	1	1	Cellular organisms;Bacteria;Proteobacteria;Deltaproteobacteria;Bdellovibrionales;Bdellovibrionaceae;OM27 clade	Proteobacteria	Deltaproteobacteria	Bdellovibrionales	Bdellovibrionaceae
OTU.1229	0.0768233543950258	1	1	Cellular organisms;Bacteria;Chloroflexi;Caldilineae;Caldilineales;Unknown Caldilineales family	Chloroflexi	Caldilineae	Caldilineales	unknown
OTU.1239	-1.22047458967048	1	1	Cellular organisms;Bacteria;Bacteroidetes;Flavobacteria;Flavobacteriales;NS9 marine group	Bacteroidetes	Flavobacteria	Flavobacteriales	unknown
OTU.1252	0.0768233543950258	1	1	Cellular organisms;Bacteria;Verrucomicrobia;Verrucomicrobiae;Verrucomicrobiales;Rubritaleaceae;Roseibacillus	Verrucomicrobia	Verrucomicrobiae	Verrucomicrobiales	Rubritaleaceae
OTU.1253	0.798154579359249	1	1	Cellular organisms;Bacteria;Planctomycetes;Planctomycetacia;Planctomycetales;Unknown Planctomycetales family	Planctomycetes	Planctomycetacia	Planctomycetales	unknown
OTU.1260	0.0768233543950258	1	1	Cellular organisms;Bacteria;Chlamydiae;Chlamydiae (class);Chlamydiales;cvE6;Chlamydiales bacterium CRIB 32	Chlamydiae	Chlamydiae	Chlamydiales	unknown
OTU.1262	0.0768233543950258	1	1	Cellular organisms;Bacteria;Firmicutes;Clostridia;Clostridiales;Clostridiaceae;Clostridium (Clostridiaceae)	Firmicutes	Clostridia	Clostridiales	Clostridiaceae
OTU.1265	0.798154579359249	1	1	Cellular organisms;Bacteria;Bacteroidetes;Rhodothermaceae incertae sedis	Bacteroidetes	Bacteroidetes	unknown	unknown
OTU.1270	-1.22047458967048	1	1	Cellular organisms;Bacteria;Acidobacteria;Holophagae;Acidobacteria group 23;NKB17	Acidobacteria	Holophagae	unknown	unknown
OTU.1279	-1.22047458967048	1	1	Cellular organisms;Bacteria;Bacteroidetes;Sphingobacteria;Sphingobacteriales;Chitinophagaceae	Bacteroidetes	Sphingobacteria	Sphingobacteriales	Chitinophagaceae
OTU.1290	0.798154579359249	1	1	Cellular organisms;Bacteria;Proteobacteria;Alphaproteobacteria;Rickettsiales;SM2D12	Proteobacteria	Alphaproteobacteria	Rickettsiales	unknown
OTU.1309	0.798154579359249	1	1	Cellular organisms;Bacteria;Proteobacteria;Deltaproteobacteria;Bdellovibrionales;Unknown Bdellovibrionales family	Proteobacteria	Deltaproteobacteria	Bdellovibrionales	unknown
OTU.1312	0.0768233543950258	1	1	Cellular organisms;Bacteria;Proteobacteria;Alphaproteobacteria;Unknown Alphaproteobacteria order	Proteobacteria	Alphaproteobacteria	unknown	unknown
OTU.1313	0.0768233543950258	1	1	Cellular organisms;Bacteria;Proteobacteria;Deltaproteobacteria;Desulfobacterales;Desulfobulbaceae	Proteobacteria	Deltaproteobacteria	Desulfobacterales	Desulfobulbaceae
OTU.1324	0.798154579359249	1	1	Cellular organisms;Bacteria;Chlamydiae;Chlamydiae (class);Unknown Chlamydiae (class) order	Chlamydiae	Chlamydiae	unknown	unknown
OTU.1326	0.0768233543950258	1	1	Cellular organisms;Bacteria;Planctomycetes;Phycisphaerae;Phycisphaerales;Phycisphaeraceae;Unknown Phycisphaeraceae genus	Planctomycetes	Phycisphaerae	Phycisphaerales	Phycisphaeraceae
OTU.1332	0.798154579359249	1	1	Cellular organisms;Bacteria;Proteobacteria;Alphaproteobacteria;Caulobacterales;Caulobacteraceae;Brevundimonas	Proteobacteria	Alphaproteobacteria	Caulobacterales	Caulobacteraceae
OTU.1339	0.798154579359249	1	1	Cellular organisms;Bacteria;Chloroflexi;Anaerolineae	Chloroflexi	Anaerolineae	unknown	unknown
OTU.1380	0.798154579359249	1	1	Cellular organisms;Bacteria;Proteobacteria;Alphaproteobacteria;Rickettsiales;Rickettsiaceae	Proteobacteria	Alphaproteobacteria	Rickettsiales	Rickettsiaceae
OTU.1381	0.0768233543950258	1	1	Cellular organisms;Bacteria;Bacteroidetes;Sphingobacteria;Sphingobacteriales;Saprospiraceae	Bacteroidetes	Sphingobacteria	Sphingobacteriales	Saprospiraceae
OTU.1383	0.798154579359249	1	1	Cellular organisms;Bacteria;Proteobacteria;Alphaproteobacteria;Rickettsiales;Unknown Rickettsiales family	Proteobacteria	Alphaproteobacteria	Rickettsiales	unknown
OTU.1426	0.798154579359249	1	1	Cellular organisms;Bacteria;Proteobacteria;Gammaproteobacteria;Alteromonadales;Pseudoalteromonadaceae;Algicola	Proteobacteria	Gammaproteobacteria	Alteromonadales	Pseudoalteromonadaceae
OTU.1450	-1.22047458967048	1	1	Cellular organisms;Bacteria;Proteobacteria;Alphaproteobacteria;Caulobacterales;Caulobacteraceae;Brevundimonas	Proteobacteria	Alphaproteobacteria	Caulobacterales	Caulobacteraceae
OTU.1463	0.798154579359249	1	1	Cellular organisms;Bacteria;Lentisphaerae;Lentisphaeria;Lentisphaerales;Lentisphaeraceae;Lentisphaera	Lentisphaerae	Lentisphaeria	Lentisphaerales	Lentisphaeraceae
OTU.1472	0.798154579359249	1	1	Cellular organisms;Bacteria;Chloroflexi;Caldilineae;Caldilineales;Caldilineaceae;Caldilinea	Chloroflexi	Caldilineae	Caldilineales	Caldilineaceae
OTU.1482	-1.22047458967048	1	1	Cellular organisms;Bacteria;Proteobacteria;Betaproteobacteria;Burkholderiales;Comamonadaceae	Proteobacteria	Betaproteobacteria	Burkholderiales	Comamonadaceae
OTU.1494	0.0768233543950258	1	1	Cellular organisms;Bacteria;Candidate division TM6	Candidate division TM6	unknown	unknown	unknown
OTU.1497	0.798154579359249	1	1	Cellular organisms;Bacteria;Planctomycetes;Planctomycetacia;Planctomycetales;Planctomycetaceae;Unknown Planctomycetaceae genus	Planctomycetes	Planctomycetacia	Planctomycetales	Planctomycetaceae
OTU.1499	0.0768233543950258	1	1	Cellular organisms;Bacteria;Chlamydiae;Chlamydiae (class);Chlamydiales;Unknown Chlamydiales family	Chlamydiae	Chlamydiae	Chlamydiales	unknown
OTU.1502	0.0768233543950258	1	1	Cellular organisms;Bacteria;Proteobacteria;Gammaproteobacteria;Oceanospirillales;Hahellaceae;Unknown Hahellaceae genus	Proteobacteria	Gammaproteobacteria	Oceanospirillales	Hahellaceae
OTU.1506	0.798154579359249	1	1	Cellular organisms;Bacteria;Proteobacteria;Gammaproteobacteria	Proteobacteria	Gammaproteobacteria	unknown	unknown
OTU.1508	0.0768233543950258	1	1	Cellular organisms;Bacteria;Proteobacteria;Gammaproteobacteria;Oceanospirillales;Oceanospirillaceae;Pseudospirillum	Proteobacteria	Gammaproteobacteria	Oceanospirillales	Oceanospirillaceae
OTU.1509	0.0768233543950258	1	1	Cellular organisms;Bacteria;Proteobacteria;Alphaproteobacteria;Sphingomonadales;Sphingomonadaceae;Sphingomonas	Proteobacteria	Alphaproteobacteria	Sphingomonadales	Sphingomonadaceae
OTU.1515	-1.22047458967048	1	1	Cellular organisms;Bacteria;Proteobacteria;Deltaproteobacteria;Myxococcales;Unknown Myxococcales family	Proteobacteria	Deltaproteobacteria	Myxococcales	unknown
OTU.1525	0.798154579359249	1	1	Cellular organisms;Bacteria;Bacteroidetes;Cytophagia;Cytophagales;Flammeovirgaceae;Unknown Flammeovirgaceae genus	Bacteroidetes	Cytophagia	Cytophagales	Flammeovirgaceae
OTU.1526	0.798154579359249	1	1	Cellular organisms;Bacteria;Planctomycetes;OM190	Planctomycetes	Planctomycetes	unknown	unknown
OTU.1536	0.798154579359249	1	1	Cellular organisms;Bacteria;Proteobacteria;Alphaproteobacteria;Rickettsiales;Unknown Rickettsiales family	Proteobacteria	Alphaproteobacteria	Rickettsiales	unknown
OTU.1549	-1.22047458967048	1	1	Cellular organisms;Bacteria;Bacteroidetes;Sphingobacteria;Sphingobacteriales;Chitinophagaceae;Ferruginibacter	Bacteroidetes	Sphingobacteria	Sphingobacteriales	Chitinophagaceae
OTU.1550	0.0768233543950258	1	1	Cellular organisms;Bacteria;Proteobacteria;Deltaproteobacteria;Unknown Deltaproteobacteria order	Proteobacteria	Deltaproteobacteria	unknown	unknown
OTU.1551	0.798154579359249	1	1	Cellular organisms;Bacteria;Proteobacteria;Alphaproteobacteria;Rhizobiales	Proteobacteria	Alphaproteobacteria	Rhizobiales	unknown
OTU.1567	-1.22047458967048	1	1	Cellular organisms;Bacteria;Candidate division SR1	Candidate division SR1	unknown	unknown	unknown
OTU.1582	0.0768233543950258	1	1	Cellular organisms;Bacteria;Proteobacteria;Gammaproteobacteria;Unknown Gammaproteobacteria order	Proteobacteria	Gammaproteobacteria	unknown	unknown
OTU.1586	-1.22047458967048	1	1	Cellular organisms;Bacteria;Bacteroidetes;Flavobacteria;Flavobacteriales;Unknown Flavobacteriales family	Bacteroidetes	Flavobacteria	Flavobacteriales	unknown
OTU.1587	0.798154579359249	1	1	Cellular organisms;Bacteria;Planctomycetes;Planctomycetacia;Planctomycetales;Unknown Planctomycetales family	Planctomycetes	Planctomycetacia	Planctomycetales	unknown
OTU.1593	0.0768233543950258	1	1	Cellular organisms;Bacteria;Proteobacteria;Gammaproteobacteria;Thiotrichales;Thiotrichaceae;Thiothrix	Proteobacteria	Gammaproteobacteria	Thiotrichales	Thiotrichaceae
OTU.1596	0.798154579359249	1	1	Cellular organisms;Bacteria;Proteobacteria	Proteobacteria	unknown	unknown	unknown
OTU.1600	-1.22047458967048	1	1	Cellular organisms;Bacteria;Proteobacteria;Deltaproteobacteria;Bdellovibrionales;Unknown Bdellovibrionales family	Proteobacteria	Deltaproteobacteria	Bdellovibrionales	unknown
OTU.1604	0.798154579359249	1	1	Cellular organisms;Bacteria;Proteobacteria;Deltaproteobacteria;Bdellovibrionales;Bacteriovoraceae;Unknown Bacteriovoraceae genus	Proteobacteria	Deltaproteobacteria	Bdellovibrionales	unknown
OTU.1616	-1.22047458967048	1	1	Cellular organisms;Bacteria;Bacteroidetes;Flavobacteria;Flavobacteriales;Unknown Flavobacteriales family	Bacteroidetes	Flavobacteria	Flavobacteriales	unknown
OTU.1618	0.798154579359249	1	1	Cellular organisms;Bacteria;Bacteroidetes;Flavobacteria;Flavobacteriales;Flavobacteriaceae;Flavobacterium	Bacteroidetes	Flavobacteria	Flavobacteriales	Flavobacteriaceae
OTU.1619	0.798154579359249	1	1	Cellular organisms;Bacteria;Proteobacteria;Gammaproteobacteria;Legionellales;Unknown Legionellales family	Proteobacteria	Gammaproteobacteria	Legionellales	unknown
OTU.1633	0.798154579359249	1	1	Cellular organisms;Bacteria;Bacteroidetes;BD2-2	Bacteroidetes	Bacteroidetes	unknown	unknown
OTU.1636	0.0768233543950258	1	1	Cellular organisms;Bacteria;Actinobacteria;Actinobacteria (class);Corynebacteriales;Mycobacteriaceae;Mycobacterium	Actinobacteria	Actinobacteria	Corynebacteriales	Mycobacteriaceae
OTU.1643	0.798154579359249	1	1	Cellular organisms;Bacteria;Candidate division Parcubacteria	Candidate division Parcubacteria	unknown	unknown	unknown
OTU.1648	0.798154579359249	1	1	Cellular organisms;Bacteria;Bacteroidetes;SB-1	Bacteroidetes	Bacteroidetes	unknown	unknown
OTU.1661	0.798154579359249	1	1	Cellular organisms;Bacteria;Candidate division Parcubacteria	Candidate division Parcubacteria	unknown	unknown	unknown
OTU.1674	0.798154579359249	1	1	Cellular organisms;Bacteria;Candidate division TM7	Candidate division TM7	unknown	unknown	unknown
OTU.1684	0.798154579359249	1	1	Cellular organisms;Bacteria;Bacteroidetes;Sphingobacteria;Unknown Sphingobacteria order	Bacteroidetes	Sphingobacteria	unknown	unknown
OTU.1694	0.0768233543950258	1	1	Cellular organisms;Bacteria;Planctomycetes;OM190	Planctomycetes	Planctomycetes	unknown	unknown
OTU.1696	0.798154579359249	1	1	Cellular organisms;Bacteria;Planctomycetes;Phycisphaerae;Phycisphaerales;Unknown Phycisphaerales family	Planctomycetes	Phycisphaerae	Phycisphaerales	unknown
OTU.1704	-1.22047458967048	1	1	Cellular organisms;Bacteria;Chlamydiae;Chlamydiae (class);Chlamydiales;Unknown Chlamydiales family	Chlamydiae	Chlamydiae	Chlamydiales	unknown
OTU.1710	0.0768233543950258	1	1	Cellular organisms;Bacteria;Proteobacteria;Gammaproteobacteria;Unknown Gammaproteobacteria order	Proteobacteria	Gammaproteobacteria	unknown	unknown
OTU.1711	0.0768233543950258	1	1	Cellular organisms;Bacteria;Planctomycetes	Planctomycetes	Planctomycetes	unknown	unknown
OTU.1717	0.798154579359249	1	1	Cellular organisms;Bacteria;Bacteroidetes;Sphingobacteria;Sphingobacteriales;Unknown Sphingobacteriales family	Bacteroidetes	Sphingobacteria	Sphingobacteriales	unknown
OTU.1721	0.0768233543950258	1	1	Cellular organisms;Bacteria;Proteobacteria;Gammaproteobacteria;HOC36	Proteobacteria	Gammaproteobacteria	unknown	unknown
OTU.1731	0.798154579359249	1	1	Cellular organisms;Bacteria;Actinobacteria;Actinobacteria (class);Frankiales;Sporichthyaceae	Actinobacteria	Actinobacteria	Frankiales	Sporichthyaceae
OTU.1739	0.0768233543950258	1	1	Cellular organisms;Bacteria;Candidate division Parcubacteria	Candidate division Parcubacteria	unknown	unknown	unknown
OTU.1765	-1.22047458967048	1	1	Cellular organisms;Bacteria;Bacteroidetes;Flavobacteria;Flavobacteriales;Unknown Flavobacteriales family	Bacteroidetes	Flavobacteria	Flavobacteriales	unknown
OTU.1773	0.0768233543950258	1	1	Cellular organisms;Bacteria;Proteobacteria;Gammaproteobacteria;Legionellales;Coxiellaceae;Unknown Coxiellaceae genus	Proteobacteria	Gammaproteobacteria	Legionellales	Coxiellaceae
OTU.1776	0.0768233543950258	1	1	Cellular organisms;Bacteria;Proteobacteria;Betaproteobacteria;Burkholderiales;Burkholderiaceae;Burkholderia	Proteobacteria	Betaproteobacteria	Burkholderiales	Burkholderiaceae
OTU.1777	0.798154579359249	1	1	Cellular organisms;Bacteria;Proteobacteria;Deltaproteobacteria;Desulfuromonadales;Unknown Desulfuromonadales family	Proteobacteria	Deltaproteobacteria	Desulfuromonadales	unknown
OTU.1786	0.798154579359249	1	1	Cellular organisms;Bacteria;Proteobacteria;Gammaproteobacteria;Chromatiales;Unknown Chromatiales family	Proteobacteria	Gammaproteobacteria	Chromatiales	unknown
OTU.1788	0.798154579359249	1	1	Cellular organisms;Bacteria;Cyanobacteria;Cyanobacteria (class);Chroococcales;Cyanobacteriaceae;Cyanobacterium	Cyanobacteria	unknown	Chroococcales	Cyanobacteriaceae
OTU.1789	0.0768233543950258	1	1	Cellular organisms;Bacteria;Bacteroidetes;Cytophagia;Cytophagales;Cytophagaceae;Unknown Cytophagaceae genus	Bacteroidetes	Cytophagia	Cytophagales	Cytophagaceae
OTU.1802	0.798154579359249	1	1	Cellular organisms;Bacteria;Proteobacteria;Deltaproteobacteria;Bdellovibrionales;Bacteriovoraceae;Unknown Bacteriovoraceae genus	Proteobacteria	Deltaproteobacteria	Bdellovibrionales	unknown
OTU.1806	0.798154579359249	1	1	Cellular organisms;Bacteria;Actinobacteria;Actinobacteria (class);Frankiales;Sporichthyaceae;hgcI clade	Actinobacteria	Actinobacteria	Frankiales	Sporichthyaceae
OTU.1810	0.798154579359249	1	1	Cellular organisms;Bacteria;Proteobacteria;Deltaproteobacteria;Sva0485	Proteobacteria	Deltaproteobacteria	unknown	unknown
OTU.1818	-1.22047458967048	1	1	Cellular organisms;Bacteria;Proteobacteria;Gammaproteobacteria;KI89A clade	Proteobacteria	Gammaproteobacteria	unknown	unknown
OTU.36	0.0768233543950258	1	1	Cellular organisms;Bacteria;Proteobacteria;Gammaproteobacteria;Thiotrichales;Thiotrichaceae;Leucothrix	Proteobacteria	Gammaproteobacteria	Thiotrichales	Thiotrichaceae
OTU.479	0.798154579359249	1	1	Cellular organisms;Bacteria;Proteobacteria;Deltaproteobacteria;Bdellovibrionales;Unknown Bdellovibrionales family	Proteobacteria	Deltaproteobacteria	Bdellovibrionales	unknown
OTU.520	0.798154579359249	1	1	Cellular organisms;Bacteria;Proteobacteria;Alphaproteobacteria;Rhodospirillales;Rhodospirillaceae	Proteobacteria	Alphaproteobacteria	Rhodospirillales	Rhodospirillaceae
OTU.531	0.798154579359249	1	1	Cellular organisms;Bacteria;Firmicutes;Clostridia;Clostridiales;Lachnospiraceae	Firmicutes	Clostridia	Clostridiales	Lachnospiraceae
OTU.707	0.0768233543950258	1	1	Cellular organisms;Bacteria;Bacteroidetes;Sphingobacteria;Sphingobacteriales;Unknown Sphingobacteriales family	Bacteroidetes	Sphingobacteria	Sphingobacteriales	unknown
OTU.750	0.798154579359249	1	1	Cellular organisms;Bacteria;Proteobacteria;Deltaproteobacteria;Bdellovibrionales;Unknown Bdellovibrionales family	Proteobacteria	Deltaproteobacteria	Bdellovibrionales	unknown
OTU.776	0.798154579359249	1	1	Cellular organisms;Bacteria;Bacteroidetes;Cytophagia;Cytophagales;Cytophagaceae;Unknown Cytophagaceae genus	Bacteroidetes	Cytophagia	Cytophagales	Cytophagaceae
OTU.859	-1.22047458967048	1	1	Cellular organisms;Bacteria;Cyanobacteria;Cyanobacteria (class);Oscillatoriales;Phormidiaceae	Cyanobacteria	unknown	Oscillatoriales	unknown
OTU.874	0.798154579359249	1	1	Cellular organisms;Bacteria;Proteobacteria;Gammaproteobacteria;Alteromonadales;Alteromonadaceae;Candidatus Endobugula	Proteobacteria	Gammaproteobacteria	Alteromonadales	Alteromonadaceae
OTU.880	0.798154579359249	1	1	Cellular organisms;Bacteria;Proteobacteria;Gammaproteobacteria;Oceanospirillales;OM182 clade;marine gamma proteobacterium HTCC2178	Proteobacteria	Gammaproteobacteria	Oceanospirillales	unknown
OTU.921	0.798154579359249	1	1	Cellular organisms;Bacteria;Candidate division TM7	Candidate division TM7	unknown	unknown	unknown
OTU.925	0.798154579359249	1	1	Cellular organisms;Bacteria;Actinobacteria;Actinobacteria (class);PeM15	Actinobacteria	Actinobacteria	unknown	unknown
OTU.932	0.0768233543950258	1	1	Cellular organisms;Bacteria;Bacteroidetes;Flavobacteria;Flavobacteriales;Flavobacteriaceae	Bacteroidetes	Flavobacteria	Flavobacteriales	Flavobacteriaceae
OTU.950	0.0768233543950258	1	1	Cellular organisms;Bacteria;Proteobacteria;Deltaproteobacteria;Desulfobacterales;Desulfobulbaceae;Unknown Desulfobulbaceae genus	Proteobacteria	Deltaproteobacteria	Desulfobacterales	Desulfobulbaceae
OTU.961	0.0768233543950258	1	1	Cellular organisms;Bacteria;Bacteroidetes;Cytophagia;Cytophagales	Bacteroidetes	Cytophagia	Cytophagales	unknown
OTU.967	0.0768233543950258	1	1	Cellular organisms;Bacteria;Bacteroidetes;Sphingobacteria;Sphingobacteriales;Unknown Sphingobacteriales family	Bacteroidetes	Sphingobacteria	Sphingobacteriales	unknown

## Sheet: Intermediate (31.6 nM)
OTU	Regression coefficient (log2)	p-value	FDR	Annotation	Phylum	Class	Order	Family
OTU.7	7.01939865002181	7.45710627254001e-32	1.07978898826379e-28	Cellular organisms;Bacteria;Proteobacteria;Alphaproteobacteria;Rhodobacterales;Rhodobacteraceae	Proteobacteria	Alphaproteobacteria	Rhodobacterales	Rhodobacteraceae
OTU.0	7.64777290162119	1.51178173232494e-30	1.09452997420325e-27	Cellular organisms;Bacteria;Proteobacteria;Gammaproteobacteria;Oceanospirillales;Oceanospirillaceae;Neptunomonas	Proteobacteria	Gammaproteobacteria	Oceanospirillales	Oceanospirillaceae
OTU.36	10.168796420592	6.39659414760379e-29	3.08742277524343e-26	Cellular organisms;Bacteria;Proteobacteria;Gammaproteobacteria;Thiotrichales;Thiotrichaceae;Leucothrix	Proteobacteria	Gammaproteobacteria	Thiotrichales	Thiotrichaceae
OTU.3	-13.2264121574763	2.58299938497823e-28	9.35045777362118e-26	Cellular organisms;Bacteria;Candidate division Parcubacteria	Candidate division Parcubacteria	unknown	unknown	unknown
OTU.702	7.89207180930618	2.11112725078545e-27	6.11382451827466e-25	Cellular organisms;Bacteria;Proteobacteria;Gammaproteobacteria;Thiotrichales;Thiotrichaceae;Leucothrix	Proteobacteria	Gammaproteobacteria	Thiotrichales	Thiotrichaceae
OTU.120	9.10202874269197	1.3541028062175e-21	3.26790143900491e-19	Cellular organisms;Bacteria;Proteobacteria;Gammaproteobacteria;Thiotrichales;Thiotrichaceae;Leucothrix	Proteobacteria	Gammaproteobacteria	Thiotrichales	Thiotrichaceae
OTU.46	5.72314252179326	2.79177813310743e-21	5.77499248105652e-19	Cellular organisms;Bacteria;Candidate division SR1	Candidate division SR1	unknown	unknown	unknown
OTU.34	8.6576079075512	1.26475639134675e-16	2.28920906833763e-14	Cellular organisms;Bacteria;Proteobacteria;Gammaproteobacteria;Thiotrichales;Thiotrichaceae;Leucothrix	Proteobacteria	Gammaproteobacteria	Thiotrichales	Thiotrichaceae
OTU.876	-4.54727292272459	7.26787616408597e-15	1.16932052062183e-12	Cellular organisms;Bacteria;Proteobacteria;Alphaproteobacteria;Rhodobacterales;Rhodobacteraceae	Proteobacteria	Alphaproteobacteria	Rhodobacterales	Rhodobacteraceae
OTU.93	8.72269940974673	1.7771910204561e-14	2.57337259762043e-12	Cellular organisms;Bacteria;Gracilibacteria	Gracilibacteria	unknown	unknown	unknown
OTU.21	-4.80285368637653	1.13873261160904e-13	1.49898620146354e-11	Cellular organisms;Bacteria;Planctomycetes;Phycisphaerae;Phycisphaerales;Phycisphaeraceae;SM1A02	Planctomycetes	Phycisphaerae	Phycisphaerales	Phycisphaeraceae
OTU.12	-8.93500796937569	1.83051676568437e-13	2.2088235639258e-11	Cellular organisms;Bacteria;Proteobacteria;Alphaproteobacteria;Rhodobacterales;Rhodobacteraceae	Proteobacteria	Alphaproteobacteria	Rhodobacterales	Rhodobacteraceae
OTU.88	-8.61552370172796	1.97395949317703e-12	2.15015231324666e-10	Cellular organisms;Bacteria;Proteobacteria;Alphaproteobacteria;Rhizobiales;Rhodobiaceae;Rhodobium	Proteobacteria	Alphaproteobacteria	Rhizobiales	Rhodobiaceae
OTU.78	-4.68791217315822	2.07887654595671e-12	2.15015231324666e-10	Cellular organisms;Bacteria;Proteobacteria;Alphaproteobacteria;Rhodobacterales;Rhodobacteraceae;Octadecabacter	Proteobacteria	Alphaproteobacteria	Rhodobacterales	Rhodobacteraceae
OTU.1466	-7.13872474669305	1.13227639612819e-11	1.09302414772907e-09	Cellular organisms;Bacteria;Proteobacteria;Alphaproteobacteria;Rhodobacterales;Rhodobacteraceae	Proteobacteria	Alphaproteobacteria	Rhodobacterales	Rhodobacteraceae
OTU.1519	-8.81491489005804	1.31740066769825e-11	1.19224760426692e-09	Cellular organisms;Bacteria;Proteobacteria;Alphaproteobacteria;Rhodobacterales;Rhodobacteraceae	Proteobacteria	Alphaproteobacteria	Rhodobacterales	Rhodobacteraceae
OTU.117	-4.74828341919978	3.10262203973814e-11	2.64270394914167e-09	Cellular organisms;Bacteria;Proteobacteria;Alphaproteobacteria;Rhodobacterales;Rhodobacteraceae	Proteobacteria	Alphaproteobacteria	Rhodobacterales	Rhodobacteraceae
OTU.64	-4.62388933293605	4.03016797610791e-11	3.24204623855792e-09	Cellular organisms;Bacteria;Proteobacteria;Alphaproteobacteria;Rhizobiales;Rhodobiaceae;Rhodobium	Proteobacteria	Alphaproteobacteria	Rhizobiales	Rhodobiaceae
OTU.45	8.1240305487752	8.46053240979191e-11	6.44781627862036e-09	Cellular organisms;Bacteria;Chlamydiae;Chlamydiae (class);Unknown Chlamydiae (class) order	Chlamydiae	Chlamydiae	unknown	unknown
OTU.15	-3.83439983262571	9.63763543069082e-11	6.97764805182016e-09	Cellular organisms;Bacteria;Planctomycetes;Phycisphaerae;Phycisphaerales;Phycisphaeraceae;Unknown Phycisphaeraceae genus	Planctomycetes	Phycisphaerae	Phycisphaerales	Phycisphaeraceae
OTU.13	-7.61537988739126	2.42363099520892e-10	1.67115127669643e-08	Cellular organisms;Bacteria;Proteobacteria;Alphaproteobacteria;Rhodobacterales;Rhodobacteraceae;Sulfitobacter	Proteobacteria	Alphaproteobacteria	Rhodobacterales	Rhodobacteraceae
OTU.91	-4.52539085701474	5.96013288185075e-10	3.86623134952278e-08	Cellular organisms;Bacteria;Proteobacteria;Alphaproteobacteria;Rhodobacterales;Rhodobacteraceae;Thalassobacter	Proteobacteria	Alphaproteobacteria	Rhodobacterales	Rhodobacteraceae
OTU.25	-3.47515258127596	6.1411133314243e-10	3.86623134952278e-08	Cellular organisms;Bacteria;Bacteroidetes;Flavobacteria;Flavobacteriales;Flavobacteriaceae;Winogradskyella	Bacteroidetes	Flavobacteria	Flavobacteriales	Flavobacteriaceae
OTU.651	-6.29317199513996	8.37418730584928e-10	5.05242634119573e-08	Cellular organisms;Bacteria;Candidate division Parcubacteria	Candidate division Parcubacteria	unknown	unknown	unknown
OTU.60	4.52656369311184	9.06646790440413e-10	5.25129821023087e-08	Cellular organisms;Bacteria;Proteobacteria;Alphaproteobacteria;DB1-14	Proteobacteria	Alphaproteobacteria	unknown	unknown
OTU.102	-5.87364269043235	1.04419961443889e-09	5.81538862195195e-08	Cellular organisms;Bacteria;Candidate division Parcubacteria	Candidate division Parcubacteria	unknown	unknown	unknown
OTU.1	2.66071165413421	3.1900087880847e-09	1.71078989820246e-07	Cellular organisms;Bacteria;Bacteroidetes;Flavobacteria;Flavobacteriales;Flavobacteriaceae;Unknown Flavobacteriaceae genus	Bacteroidetes	Flavobacteria	Flavobacteriales	Flavobacteriaceae
OTU.107	-8.39015289040589	4.02002771971926e-09	2.0789286207691e-07	Cellular organisms;Bacteria;Candidate division Parcubacteria	Candidate division Parcubacteria	unknown	unknown	unknown
OTU.640	-5.25029658760268	4.61954540943279e-09	2.30658681133058e-07	Cellular organisms;Bacteria;Proteobacteria;Alphaproteobacteria;Rhodobacterales;Rhodobacteraceae	Proteobacteria	Alphaproteobacteria	Rhodobacterales	Rhodobacteraceae
OTU.130	-5.00690015856965	9.08498153777273e-09	4.38501775556497e-07	Cellular organisms;Bacteria;Proteobacteria;Alphaproteobacteria;DB1-14	Proteobacteria	Alphaproteobacteria	unknown	unknown
OTU.532	8.4140225910586	2.13960052267961e-08	9.99400502206476e-07	Cellular organisms;Bacteria;Proteobacteria;Alphaproteobacteria;Rhodobacterales;Unknown Rhodobacterales family	Proteobacteria	Alphaproteobacteria	Rhodobacterales	unknown
OTU.67	7.56595263651156	2.36860460067081e-08	1.07179358180354e-06	Cellular organisms;Bacteria;Candidate division SR1	Candidate division SR1	unknown	unknown	unknown
OTU.57	-5.86035572713431	3.34094666400118e-08	1.46596689984052e-06	Cellular organisms;Bacteria;Proteobacteria;Alphaproteobacteria;Rhodobacterales;Rhodobacteraceae	Proteobacteria	Alphaproteobacteria	Rhodobacterales	Rhodobacteraceae
OTU.72	-4.12593387787838	7.45226352347627e-08	3.17378752411577e-06	Cellular organisms;Bacteria;Proteobacteria;Alphaproteobacteria;Rhodobacterales;Rhodobacteraceae	Proteobacteria	Alphaproteobacteria	Rhodobacterales	Rhodobacteraceae
OTU.1071	-7.62853554790843	8.6004543033869e-08	3.55813080894407e-06	Cellular organisms;Bacteria;Proteobacteria;Alphaproteobacteria;Rhizobiales;Rhodobiaceae;Rhodobium	Proteobacteria	Alphaproteobacteria	Rhizobiales	Rhodobiaceae
OTU.32	-3.51665782134365	1.51202934822495e-07	6.08171804508258e-06	Cellular organisms;Bacteria;Planctomycetes;OM190	Planctomycetes	Planctomycetes	unknown	unknown
OTU.105	7.2024382507801	1.69480200228172e-07	6.63263053865928e-06	Cellular organisms;Bacteria;Gracilibacteria	Gracilibacteria	unknown	unknown	unknown
OTU.225	-3.88578747957919	1.81168502231463e-07	6.90347345345153e-06	Cellular organisms;Bacteria;Proteobacteria;Alphaproteobacteria;Rhodobacterales;Rhodobacteraceae	Proteobacteria	Alphaproteobacteria	Rhodobacterales	Rhodobacteraceae
OTU.81	5.07673710251747	2.1987830446055e-07	8.16368679125324e-06	Cellular organisms;Bacteria;Proteobacteria;Gammaproteobacteria;Oceanospirillales;Oceanospirillaceae;Neptuniibacter ;bacterium IS6	Proteobacteria	Gammaproteobacteria	Oceanospirillales	Oceanospirillaceae
OTU.1800	-7.16642142429199	2.87135027088381e-07	1.03942879805994e-05	Cellular organisms;Bacteria;Candidate division Parcubacteria	Candidate division Parcubacteria	unknown	unknown	unknown
OTU.48	5.49919239273945	3.90912360251493e-07	1.38058804303454e-05	Cellular organisms;Bacteria;Bacteroidetes;Flavobacteria;Flavobacteriales;Flavobacteriaceae	Bacteroidetes	Flavobacteria	Flavobacteriales	Flavobacteriaceae
OTU.54	3.5342215725316	4.03313207968019e-07	1.39047029794688e-05	Cellular organisms;Bacteria;Bacteroidetes;Flavobacteria;Flavobacteriales;Flavobacteriaceae	Bacteroidetes	Flavobacteria	Flavobacteriales	Flavobacteriaceae
OTU.113	3.56915073233619	7.0963536056814e-07	2.38965581884341e-05	Cellular organisms;Bacteria;Bacteroidetes;Flavobacteria;Flavobacteriales;Flavobacteriaceae	Bacteroidetes	Flavobacteria	Flavobacteriales	Flavobacteriaceae
OTU.55	2.74079610737935	7.74245782080547e-07	2.54797248284689e-05	Cellular organisms;Bacteria;Planctomycetes;Planctomycetacia;Planctomycetales;Planctomycetaceae;Planctomyces	Planctomycetes	Planctomycetacia	Planctomycetales	Planctomycetaceae
OTU.50	4.81771032002382	9.05890403118721e-07	2.91495400825757e-05	Cellular organisms;Bacteria;Candidate division SR1	Candidate division SR1	unknown	unknown	unknown
OTU.164	5.07450960302801	1.21757079607948e-06	3.81793990877286e-05	Cellular organisms;Bacteria;Cyanobacteria;Cyanobacteria (class);ML635J-21	Cyanobacteria	unknown	unknown	unknown
OTU.140	6.94997527167078	1.26234069734648e-06	3.81793990877286e-05	Cellular organisms;Bacteria;Proteobacteria;Alphaproteobacteria;DB1-14	Proteobacteria	Alphaproteobacteria	unknown	unknown
OTU.24	5.40248744516332	1.26561543937222e-06	3.81793990877286e-05	Cellular organisms;Bacteria;Proteobacteria;Gammaproteobacteria;Oceanospirillales;Oceanospirillaceae;Unknown Oceanospirillaceae genus	Proteobacteria	Gammaproteobacteria	Oceanospirillales	Oceanospirillaceae
OTU.6	-4.73381725456242	1.59334138649994e-06	4.7084863829631e-05	Cellular organisms;Bacteria;Proteobacteria;Alphaproteobacteria;Rhodobacterales;Rhodobacteraceae	Proteobacteria	Alphaproteobacteria	Rhodobacterales	Rhodobacteraceae
OTU.98	-5.90896310319404	1.64002254820246e-06	4.74950529959433e-05	Cellular organisms;Bacteria;Planctomycetes;Phycisphaerae;Phycisphaerales;Unknown Phycisphaerales family	Planctomycetes	Phycisphaerae	Phycisphaerales	unknown
OTU.1429	7.62572217648073	2.5056003931713e-06	7.11393993982754e-05	Cellular organisms;Bacteria;Proteobacteria;Gammaproteobacteria;Unknown Gammaproteobacteria order	Proteobacteria	Gammaproteobacteria	unknown	unknown
OTU.123	-6.64593576333655	2.80695097051045e-06	7.81627885634448e-05	Cellular organisms;Bacteria;Proteobacteria;Alphaproteobacteria;OCS116 clade	Proteobacteria	Alphaproteobacteria	unknown	unknown
OTU.226	4.30420794940005	2.90054757192353e-06	7.9245148757458e-05	Cellular organisms;Bacteria;Verrucomicrobia;Opitutae;vadinHA64	Verrucomicrobia	Opitutae	unknown	unknown
OTU.192	-3.69199047485719	3.50557530714458e-06	9.40013526804695e-05	Cellular organisms;Bacteria;Proteobacteria;Alphaproteobacteria;Rhodobacterales;Rhodobacteraceae	Proteobacteria	Alphaproteobacteria	Rhodobacterales	Rhodobacteraceae
OTU.133	-5.7809058003489	3.71948082927494e-06	9.79237861961838e-05	Cellular organisms;Bacteria;Proteobacteria;Alphaproteobacteria;Rhodobacterales;Rhodobacteraceae	Proteobacteria	Alphaproteobacteria	Rhodobacterales	Rhodobacteraceae
OTU.18	-2.69230053027337	4.00609373473865e-06	0.000103586137998242	Cellular organisms;Bacteria;Bacteroidetes;Cytophagia;Cytophagales;Cyclobacteriaceae;Algoriphagus	Bacteroidetes	Cytophagia	Cytophagales	Cyclobacteriaceae
OTU.119	-7.06501035186198	4.35053993567855e-06	0.000110518979418641	Cellular organisms;Bacteria;Proteobacteria;Alphaproteobacteria;Caulobacterales;Unknown Caulobacterales family	Proteobacteria	Alphaproteobacteria	Caulobacterales	unknown
OTU.73	-5.99333824414374	5.35270703289604e-06	0.000133633099717818	Cellular organisms;Bacteria;Planctomycetes;OM190	Planctomycetes	Planctomycetes	unknown	unknown
OTU.171	-6.92824184581496	6.77353263998088e-06	0.000166238563774446	Cellular organisms;Bacteria;Bacteroidetes;Flavobacteria;Flavobacteriales;Unknown Flavobacteriales family	Bacteroidetes	Flavobacteria	Flavobacteriales	unknown
OTU.155	-6.56146677908779	9.45601524641858e-06	0.000228205167946902	Cellular organisms;Bacteria;Proteobacteria;Deltaproteobacteria;Bdellovibrionales;Bacteriovoraceae;Unknown Bacteriovoraceae genus	Proteobacteria	Deltaproteobacteria	Bdellovibrionales	unknown
OTU.16	-2.62936467326238	1.09237059806124e-05	0.000259303709179128	Cellular organisms;Bacteria;Planctomycetes;Phycisphaerae;Phycisphaerales;Unknown Phycisphaerales family	Planctomycetes	Phycisphaerae	Phycisphaerales	unknown
OTU.151	5.6235930271852	1.17669130773978e-05	0.000274814357033419	Cellular organisms;Bacteria;Proteobacteria;Gammaproteobacteria	Proteobacteria	Gammaproteobacteria	unknown	unknown
OTU.206	-6.43519325293392	1.89205290020762e-05	0.000434871841190576	Cellular organisms;Bacteria;Proteobacteria;Gammaproteobacteria;Thiotrichales;Thiotrichaceae;Thiothrix	Proteobacteria	Gammaproteobacteria	Thiotrichales	Thiotrichaceae
OTU.188	-6.75628413180608	2.00992030074693e-05	0.000454744468043993	Cellular organisms;Bacteria;Proteobacteria;Deltaproteobacteria;Bdellovibrionales;Bacteriovoraceae;Unknown Bacteriovoraceae genus	Proteobacteria	Deltaproteobacteria	Bdellovibrionales	unknown
OTU.28	5.3300319671689	2.32231131948495e-05	0.000517339506248341	Cellular organisms;Bacteria;Proteobacteria;Gammaproteobacteria;Oceanospirillales;Oceanospirillaceae;Marinobacterium	Proteobacteria	Gammaproteobacteria	Oceanospirillales	Oceanospirillaceae
OTU.214	-6.99669112971879	3.02585496327874e-05	0.000663854240428426	Cellular organisms;Bacteria;Bacteroidetes;Sphingobacteria;Unknown Sphingobacteria order	Bacteroidetes	Sphingobacteria	unknown	unknown
OTU.157	4.89837829645701	3.11467384597609e-05	0.000673141452085579	Cellular organisms;Bacteria;Cyanobacteria;Cyanobacteria (class);ML635J-21	Cyanobacteria	unknown	unknown	unknown
OTU.307	-6.27845733750907	4.17943277202071e-05	0.000889973331453821	Cellular organisms;Bacteria;Proteobacteria;Alphaproteobacteria;Rhodobacterales;Rhodobacteraceae	Proteobacteria	Alphaproteobacteria	Rhodobacterales	Rhodobacteraceae
OTU.145	-6.51717962148785	4.26445137540264e-05	0.000894916752403336	Cellular organisms;Bacteria;Bacteroidetes;Cytophagia;Unknown Cytophagia order	Bacteroidetes	Cytophagia	unknown	unknown
OTU.68	-5.30705800510449	5.29283375220079e-05	0.00109486046759811	Cellular organisms;Bacteria;Proteobacteria;Gammaproteobacteria;Oceanospirillales;Alcanivoracaceae;Unknown Alcanivoracaceae genus	Proteobacteria	Gammaproteobacteria	Oceanospirillales	Alcanivoracaceae
OTU.232	-6.36460909012767	5.58676263469142e-05	0.00113938483028636	Cellular organisms;Bacteria;Bacteroidetes;Sphingobacteria;Unknown Sphingobacteria order	Bacteroidetes	Sphingobacteria	unknown	unknown
OTU.249	6.40065143318102	7.20769669783687e-05	0.00144954789145386	Cellular organisms;Bacteria;Deinococcus-Thermus;Deinococci;Deinococcales;Unknown Deinococcales family	Deinococcus-Thermus	Deinococci	Deinococcales	unknown
OTU.1056	-6.05822929095267	8.24989849553476e-05	0.00163641822212799	Cellular organisms;Bacteria;Proteobacteria;Deltaproteobacteria;Bdellovibrionales;Bacteriovoraceae;Unknown Bacteriovoraceae genus	Proteobacteria	Deltaproteobacteria	Bdellovibrionales	unknown
OTU.29	-2.37756462204903	8.59338575688547e-05	0.00166974441730014	Cellular organisms;Bacteria;Proteobacteria;Gammaproteobacteria;Alteromonadales;Alteromonadaceae;Congregibacter	Proteobacteria	Gammaproteobacteria	Alteromonadales	Alteromonadaceae
OTU.124	-5.11044072276245	8.64853807303251e-05	0.00166974441730014	Cellular organisms;Bacteria;Proteobacteria;Gammaproteobacteria;E01-9C-26 marine group	Proteobacteria	Gammaproteobacteria	unknown	unknown
OTU.204	5.69678245645639	9.96307510652356e-05	0.00189822799397975	Cellular organisms;Bacteria;Proteobacteria;Epsilonproteobacteria;Campylobacterales;Helicobacteraceae;Arcobacter	Proteobacteria	Epsilonproteobacteria	Campylobacterales	Helicobacteraceae
OTU.128	3.52687965648405	0.000102309530710268	0.00190312297176029	Cellular organisms;Bacteria;Cyanobacteria;Cyanobacteria (class);ML635J-21	Cyanobacteria	unknown	unknown	unknown
OTU.143	-6.35218457003606	0.000102516292677695	0.00190312297176029	Cellular organisms;Bacteria;Planctomycetes;OM190	Planctomycetes	Planctomycetes	unknown	unknown
OTU.76	-2.82032276467105	0.000113018893970503	0.00207153618315556	Cellular organisms;Bacteria;Planctomycetes;OM190	Planctomycetes	Planctomycetes	unknown	unknown
OTU.200	-6.07919649376174	0.000116454108295929	0.00210781936015631	Cellular organisms;Bacteria;Proteobacteria;Alphaproteobacteria;Rhodobacterales;Rhodobacteraceae;Jannaschia	Proteobacteria	Alphaproteobacteria	Rhodobacterales	Rhodobacteraceae
OTU.166	-6.1506836169927	0.000119959709967762	0.00214446493868296	Cellular organisms;Bacteria;Candidate division Parcubacteria	Candidate division Parcubacteria	unknown	unknown	unknown
OTU.125	3.30110464453702	0.000122885419619883	0.00214792373675611	Cellular organisms;Bacteria;Candidate division SR1	Candidate division SR1	unknown	unknown	unknown
OTU.656	-3.90344934573827	0.000123119937949418	0.00214792373675611	Cellular organisms;Bacteria;Proteobacteria;Alphaproteobacteria;Rhodobacterales;Rhodobacteraceae	Proteobacteria	Alphaproteobacteria	Rhodobacterales	Rhodobacteraceae
OTU.202	-6.29079211012254	0.000133602305097962	0.00230304925930772	Cellular organisms;Bacteria;Bacteroidetes;Balneolales incertae sedis;Balneola incertae sedis;Balneola	Bacteroidetes	Bacteroidetes	unknown	unknown
OTU.33	2.42236522263045	0.000166161965537177	0.00283061795409214	Cellular organisms;Bacteria;Proteobacteria;Gammaproteobacteria;Oceanospirillales;Oceanospirillaceae;Neptuniibacter	Proteobacteria	Gammaproteobacteria	Oceanospirillales	Oceanospirillaceae
OTU.96	1.80541349709417	0.000175391499856431	0.00295165962767022	Cellular organisms;Bacteria;Verrucomicrobia;Verrucomicrobiae;Verrucomicrobiales;Rubritaleaceae;Unknown Rubritaleaceae genus	Verrucomicrobia	Verrucomicrobiae	Verrucomicrobiales	Rubritaleaceae
OTU.189	-6.17135353035337	0.000177344190336539	0.00295165962767022	Cellular organisms;Bacteria;Bacteroidetes;Flavobacteria;Flavobacteriales;Cryomorphaceae;Owenweeksia	Bacteroidetes	Flavobacteria	Flavobacteriales	Cryomorphaceae
OTU.272	-6.20757010161065	0.000194058549810465	0.00319314522869946	Cellular organisms;Bacteria;Candidate division Parcubacteria	Candidate division Parcubacteria	unknown	unknown	unknown
OTU.77	2.46951247293527	0.000201976389931501	0.00328608778225633	Cellular organisms;Bacteria;Proteobacteria;Alphaproteobacteria;Sphingomonadales;Erythrobacteraceae;Erythrobacter	Proteobacteria	Alphaproteobacteria	Sphingomonadales	Erythrobacteraceae
OTU.398	2.35329921182543	0.00021035482197506	0.00338437535799874	Cellular organisms;Bacteria;Proteobacteria;Alphaproteobacteria;Sphingomonadales;Erythrobacteraceae;Altererythrobacter	Proteobacteria	Alphaproteobacteria	Sphingomonadales	Erythrobacteraceae
OTU.269	-7.49586972628797	0.000214028728849458	0.003405643949165	Cellular organisms;Bacteria;Bacteroidetes;Flavobacteria;Flavobacteriales;Flavobacteriaceae	Bacteroidetes	Flavobacteria	Flavobacteriales	Flavobacteriaceae
OTU.223	-6.07748191947558	0.000219381764557186	0.00345287820737832	Cellular organisms;Bacteria;Bacteroidetes;Flavobacteria;Unknown Flavobacteria order	Bacteroidetes	Flavobacteria	unknown	unknown
OTU.404	-6.20014077724382	0.000223271059264469	0.00345715783837693	Cellular organisms;Bacteria;Proteobacteria;Alphaproteobacteria;Rhizobiales;Rhodobiaceae;Rhodobium;endosymbiont of Chlamys farreri	Proteobacteria	Alphaproteobacteria	Rhizobiales	Rhodobiaceae
OTU.1575	6.03722410974862	0.000224428754701265	0.00345715783837693	Cellular organisms;Bacteria;Proteobacteria;Gammaproteobacteria;Oceanospirillales;Oceanospirillaceae;Unknown Oceanospirillaceae genus	Proteobacteria	Gammaproteobacteria	Oceanospirillales	Oceanospirillaceae
OTU.127	-6.17164824212814	0.000274555145747213	0.00418479843202068	Cellular organisms;Bacteria;Bacteroidetes;Sphingobacteria;Sphingobacteriales;Unknown Sphingobacteriales family	Bacteroidetes	Sphingobacteria	Sphingobacteriales	unknown
OTU.59	-2.70978069085255	0.000303432480878055	0.00457677325324399	Cellular organisms;Bacteria;Gracilibacteria	Gracilibacteria	unknown	unknown	unknown
OTU.259	-5.94183917954591	0.000306629246328376	0.00457731081116998	Cellular organisms;Bacteria;Proteobacteria;Alphaproteobacteria	Proteobacteria	Alphaproteobacteria	unknown	unknown
OTU.371	6.02901227048199	0.000340656491864484	0.00499188280341862	Cellular organisms;Bacteria;Proteobacteria;Alphaproteobacteria;Rhodospirillales;Acetobacteraceae;Roseomonas	Proteobacteria	Alphaproteobacteria	Rhodospirillales	Acetobacteraceae
OTU.187	-6.41767265586795	0.000341295854653621	0.00499188280341862	Cellular organisms;Bacteria;Verrucomicrobia;Verrucomicrobiae;Verrucomicrobiales;Unknown Verrucomicrobiales family	Verrucomicrobia	Verrucomicrobiae	Verrucomicrobiales	unknown
OTU.414	-2.54016742720656	0.00037966599418126	0.00549756359574464	Cellular organisms;Bacteria;Proteobacteria;Alphaproteobacteria;Rhodobacterales;Rhodobacteraceae;Sulfitobacter	Proteobacteria	Alphaproteobacteria	Rhodobacterales	Rhodobacteraceae
OTU.9	1.67521609179568	0.000412114962178016	0.00590834123993829	Cellular organisms;Bacteria;Bacteroidetes;Flavobacteria;Flavobacteriales;Flavobacteriaceae;Psychroserpens	Bacteroidetes	Flavobacteria	Flavobacteriales	Flavobacteriaceae
OTU.207	-6.99354833375609	0.000432120237617544	0.006134412785002	Cellular organisms;Bacteria;Bacteroidetes;Sphingobacteria;Sphingobacteriales;Saprospiraceae	Bacteroidetes	Sphingobacteria	Sphingobacteriales	Saprospiraceae
OTU.156	-5.71775734730045	0.000533068504340595	0.00749401159500176	Cellular organisms;Bacteria;Proteobacteria;Alphaproteobacteria;DB1-14	Proteobacteria	Alphaproteobacteria	unknown	unknown
OTU.1295	-2.89310667464742	0.000657852759055735	0.00915933456839139	Cellular organisms;Bacteria;Candidate division Parcubacteria	Candidate division Parcubacteria	unknown	unknown	unknown
OTU.51	-6.41774169093929	0.000692327828186211	0.00954753043060604	Cellular organisms;Bacteria;Proteobacteria;Gammaproteobacteria;Alteromonadales;Alteromonadaceae;Candidatus Endobugula	Proteobacteria	Gammaproteobacteria	Alteromonadales	Alteromonadaceae
OTU.162	-7.03014371255749	0.000704613912361988	0.00962529193490716	Cellular organisms;Bacteria;Bacteroidetes;Sphingobacteria;Unknown Sphingobacteria order	Bacteroidetes	Sphingobacteria	unknown	unknown
OTU.160	-3.40967597989421	0.000744942894976855	0.00994442167832701	Cellular organisms;Bacteria;Proteobacteria;Betaproteobacteria;Methylophilales;Methylophilaceae	Proteobacteria	Betaproteobacteria	Methylophilales	Methylophilaceae
OTU.364	-5.64386424898075	0.000746685159546108	0.00994442167832701	Cellular organisms;Bacteria;Proteobacteria;Deltaproteobacteria;Bdellovibrionales;Unknown Bdellovibrionales family	Proteobacteria	Deltaproteobacteria	Bdellovibrionales	unknown
OTU.227	-6.42445406151306	0.000748578703686219	0.00994442167832701	Cellular organisms;Bacteria;Proteobacteria;Alphaproteobacteria;Rhodobacterales;Rhodobacteraceae	Proteobacteria	Alphaproteobacteria	Rhodobacterales	Rhodobacteraceae
OTU.97	-4.95874465474964	0.000803145561476948	0.0105723161183511	Cellular organisms;Bacteria;Bacteroidetes;Flavobacteria;Flavobacteriales;Flavobacteriaceae;Unknown Flavobacteriaceae genus	Bacteroidetes	Flavobacteria	Flavobacteriales	Flavobacteriaceae
OTU.103	-4.07545263440466	0.000900232707168925	0.0117122714370115	Cellular organisms;Bacteria;Verrucomicrobia;Opitutae;Puniceicoccales;Puniceicoccaceae	Verrucomicrobia	Opitutae	Puniceicoccales	Puniceicoccaceae
OTU.343	5.81125267521371	0.000905921547614149	0.0117122714370115	Cellular organisms;Bacteria;Gracilibacteria	Gracilibacteria	unknown	unknown	unknown
OTU.255	-4.64449502098023	0.000916333584336617	0.0117420445143312	Cellular organisms;Bacteria;Proteobacteria;Gammaproteobacteria;Alteromonadales;Alteromonadaceae;BD1-7 clade	Proteobacteria	Gammaproteobacteria	Alteromonadales	Alteromonadaceae
OTU.197	-5.58116776977431	0.000931963282768932	0.0118375687144685	Cellular organisms;Bacteria;Planctomycetes;Phycisphaerae;Phycisphaerales;Unknown Phycisphaerales family	Planctomycetes	Phycisphaerae	Phycisphaerales	unknown
OTU.114	1.9612154207219	0.00107683242838795	0.0135587248374413	Cellular organisms;Bacteria;Bacteroidetes;Sphingobacteria;Sphingobacteriales;Saprospiraceae	Bacteroidetes	Sphingobacteria	Sphingobacteriales	Saprospiraceae
OTU.443	5.88840511202934	0.00113508857971611	0.0141690367536977	Cellular organisms;Bacteria;Bacteroidetes;Sphingobacteria;Sphingobacteriales;Chitinophagaceae;Sediminibacterium	Bacteroidetes	Sphingobacteria	Sphingobacteriales	Chitinophagaceae
OTU.90	-6.86352150465082	0.00122457888866007	0.0151554720579468	Cellular organisms;Bacteria;Bacteroidetes;Sphingobacteria;Unknown Sphingobacteria order	Bacteroidetes	Sphingobacteria	unknown	unknown
OTU.521	-5.53821539716374	0.00133497524968356	0.0163817301825576	Cellular organisms;Bacteria;Proteobacteria;Alphaproteobacteria;Rhodobacterales;Rhodobacteraceae	Proteobacteria	Alphaproteobacteria	Rhodobacterales	Rhodobacteraceae
OTU.327	-5.46462387952432	0.00174097573951673	0.0211843098388255	Cellular organisms;Bacteria;Candidate division Parcubacteria	Candidate division Parcubacteria	unknown	unknown	unknown
OTU.354	-5.4983813699504	0.00183928601678616	0.0221940512692197	Cellular organisms;Bacteria;Proteobacteria;Deltaproteobacteria;Unknown Deltaproteobacteria order	Proteobacteria	Deltaproteobacteria	unknown	unknown
OTU.247	-4.94766267236599	0.00188901482910862	0.0226057311780933	Cellular organisms;Bacteria;Proteobacteria;Gammaproteobacteria;Vibrionales;Vibrionaceae	Proteobacteria	Gammaproteobacteria	Vibrionales	Vibrionaceae
OTU.1152	-5.51173954248178	0.00194743006636364	0.0231137601319226	Cellular organisms;Bacteria;Planctomycetes;Phycisphaerae;Phycisphaerales;Unknown Phycisphaerales family	Planctomycetes	Phycisphaerae	Phycisphaerales	unknown
OTU.42	4.14727176124572	0.00217842073866204	0.0254621325816584	Cellular organisms;Bacteria;Proteobacteria;Gammaproteobacteria;Chromatiales;Ectothiorhodospiraceae;Thiorhodospira	Proteobacteria	Gammaproteobacteria	Chromatiales	Ectothiorhodospiraceae
OTU.40	1.50873221527748	0.00218045886749008	0.0254621325816584	Cellular organisms;Bacteria;Proteobacteria;Alphaproteobacteria;Sphingomonadales;Erythrobacteraceae;Erythrobacter	Proteobacteria	Alphaproteobacteria	Sphingomonadales	Erythrobacteraceae
OTU.116	-4.45236111173008	0.00239451601323064	0.0276824358045036	Cellular organisms;Bacteria;Proteobacteria;Gammaproteobacteria;Alteromonadales;Alteromonadaceae;Glaciecola	Proteobacteria	Gammaproteobacteria	Alteromonadales	Alteromonadaceae
OTU.193	-5.46759758269582	0.00240883073989465	0.0276824358045036	Cellular organisms;Bacteria;Bacteroidetes;Cytophagia;Cytophagales;Unknown Cytophagales family	Bacteroidetes	Cytophagia	Cytophagales	unknown
OTU.250	-5.38934013406075	0.00251015194175425	0.0286196851311823	Cellular organisms;Bacteria;Planctomycetes;Phycisphaerae;Phycisphaerales;Phycisphaeraceae;CL500-3	Planctomycetes	Phycisphaerae	Phycisphaerales	Phycisphaeraceae
OTU.168	-5.75718637518941	0.0027850916139098	0.0315063488823546	Cellular organisms;Bacteria;Proteobacteria;Alphaproteobacteria;DB1-14	Proteobacteria	Alphaproteobacteria	unknown	unknown
OTU.75	-2.51697384113632	0.00302171388784126	0.0339181527875515	Cellular organisms;Bacteria;Proteobacteria;Gammaproteobacteria;KI89A clade	Proteobacteria	Gammaproteobacteria	unknown	unknown
OTU.279	-6.2489474191346	0.00307454678387343	0.0341202110997903	Cellular organisms;Bacteria;Bacteroidetes;Flavobacteria;Flavobacteriales;Flavobacteriaceae;Unknown Flavobacteriaceae genus	Bacteroidetes	Flavobacteria	Flavobacteriales	Flavobacteriaceae
OTU.10	1.52642838662771	0.00308684230253627	0.0341202110997903	Cellular organisms;Bacteria;Bacteroidetes;Flavobacteria;Flavobacteriales;Flavobacteriaceae	Bacteroidetes	Flavobacteria	Flavobacteriales	Flavobacteriaceae
OTU.173	-5.80441379686143	0.00322971606735642	0.0354290065570613	Cellular organisms;Bacteria;Proteobacteria;Gammaproteobacteria;Oceanospirillales;Alcanivoracaceae;Kangiella	Proteobacteria	Gammaproteobacteria	Oceanospirillales	Alcanivoracaceae
OTU.1193	-2.24731413293555	0.00326443666894106	0.035540633809223	Cellular organisms;Bacteria;Proteobacteria;Alphaproteobacteria;Rhodobacterales;Rhodobacteraceae	Proteobacteria	Alphaproteobacteria	Rhodobacterales	Rhodobacteraceae
OTU.1762	5.52506177549573	0.0034361041673942	0.037130439062588	Cellular organisms;Bacteria;Proteobacteria;Gammaproteobacteria;Unknown Gammaproteobacteria order	Proteobacteria	Gammaproteobacteria	unknown	unknown
OTU.136	-4.50245770896173	0.00355162453653878	0.038094461695616	Cellular organisms;Bacteria;Gracilibacteria	Gracilibacteria	unknown	unknown	unknown
OTU.476	-5.20357267564389	0.00379903413622793	0.040448539921015	Cellular organisms;Bacteria;Proteobacteria;Alphaproteobacteria;Rhizobiales;Unknown Rhizobiales family	Proteobacteria	Alphaproteobacteria	Rhizobiales	unknown
OTU.263	-3.35154312953885	0.00449641196475766	0.0475221446463549	Cellular organisms;Bacteria;Proteobacteria;Alphaproteobacteria;Rhodobacterales;Rhodobacteraceae	Proteobacteria	Alphaproteobacteria	Rhodobacterales	Rhodobacteraceae
OTU.158	-4.16639695422819	0.00455225094751872	0.0475221446463549	Cellular organisms;Bacteria;Bacteroidetes;Sphingobacteria;Sphingobacteriales;Saprospiraceae	Bacteroidetes	Sphingobacteria	Sphingobacteriales	Saprospiraceae
OTU.1685	-5.16321736496316	0.00456186333276474	0.0475221446463549	Cellular organisms;Bacteria;Candidate division Parcubacteria	Candidate division Parcubacteria	unknown	unknown	unknown
OTU.69	-2.85518096136533	0.00493907394153893	0.0510841361953455	Cellular organisms;Bacteria;Proteobacteria;Alphaproteobacteria;Rickettsiales;Rickettsiaceae;Rickettsia	Proteobacteria	Alphaproteobacteria	Rickettsiales	Rickettsiaceae
OTU.175	2.51763874505875	0.00515007733533461	0.0528887374579043	Cellular organisms;Bacteria;Deinococcus-Thermus;Deinococci;Deinococcales;Trueperaceae;Truepera	Deinococcus-Thermus	Deinococci	Deinococcales	Trueperaceae
OTU.452	-5.77766407542595	0.00585641186528828	0.0597189040911087	Cellular organisms;Bacteria;Verrucomicrobia;OPB35 soil group	Verrucomicrobia	unknown	unknown	unknown
OTU.300	2.60023675387797	0.00629626925988475	0.0637552299882036	Cellular organisms;Bacteria;Verrucomicrobia;Verrucomicrobiae;Verrucomicrobiales;Rubritaleaceae;Roseibacillus	Verrucomicrobia	Verrucomicrobiae	Verrucomicrobiales	Rubritaleaceae
OTU.65	1.39832446344551	0.00639983583008711	0.0643539047358759	Cellular organisms;Bacteria;Proteobacteria;Betaproteobacteria;Methylophilales;Methylophilaceae	Proteobacteria	Betaproteobacteria	Methylophilales	Methylophilaceae
OTU.194	1.90603578130931	0.00656294240469044	0.0655389007033914	Cellular organisms;Bacteria;Planctomycetes;Planctomycetacia;Planctomycetales;Planctomycetaceae;Planctomyces	Planctomycetes	Planctomycetacia	Planctomycetales	Planctomycetaceae
OTU.43	1.38817868971739	0.00685037247652229	0.0675593892667211	Cellular organisms;Bacteria;Bacteroidetes;Flavobacteria;Flavobacteriales;Flavobacteriaceae;Flavobacterium	Bacteroidetes	Flavobacteria	Flavobacteriales	Flavobacteriaceae
OTU.22	11.5672154762458	0.00685858440760221	0.0675593892667211	Cellular organisms;Bacteria;Bacteroidetes;Cytophagia;Cytophagales;Cytophagaceae;Unknown Cytophagaceae genus	Bacteroidetes	Cytophagia	Cytophagales	Cytophagaceae
OTU.44	10.2107613341534	0.00757083047986419	0.0740713684786712	Cellular organisms;Bacteria;Verrucomicrobia;Verrucomicrobiae;Verrucomicrobiales;Unknown Verrucomicrobiales family	Verrucomicrobia	Verrucomicrobiae	Verrucomicrobiales	unknown
OTU.295	-5.49952223955733	0.00767020408026826	0.0745399698538821	Cellular organisms;Bacteria;Bacteroidetes;Flavobacteria;Flavobacteriales;Unknown Flavobacteriales family	Bacteroidetes	Flavobacteria	Flavobacteriales	unknown
OTU.229	-5.1208575599758	0.00813714203270939	0.0785505444224213	Cellular organisms;Bacteria;Proteobacteria;Deltaproteobacteria;Desulfuromonadales;GR-WP33-58	Proteobacteria	Deltaproteobacteria	Desulfuromonadales	unknown
OTU.256	-1.42677937530539	0.00826965392645895	0.0793010522219375	Cellular organisms;Bacteria;Proteobacteria;Alphaproteobacteria;Rhodobacterales;Rhodobacteraceae;Salinihabitans	Proteobacteria	Alphaproteobacteria	Rhodobacterales	Rhodobacteraceae
OTU.62	1.42326225440839	0.00993217333250931	0.0946170196412729	Cellular organisms;Bacteria;Planctomycetes;Planctomycetacia;Planctomycetales;Planctomycetaceae;Planctomyces	Planctomycetes	Planctomycetacia	Planctomycetales	Planctomycetaceae
OTU.1169	5.15535244206106	0.0101198105733185	0.0957744164063085	Cellular organisms;Bacteria;Proteobacteria;Alphaproteobacteria;Rhodobacterales;Rhodobacteraceae	Proteobacteria	Alphaproteobacteria	Rhodobacterales	Rhodobacteraceae
OTU.723	-4.83882548406788	0.01087349178564	0.102239065620823	Cellular organisms;Bacteria;Proteobacteria;Gammaproteobacteria;Xanthomonadales;Unknown Xanthomonadales family	Proteobacteria	Gammaproteobacteria	Xanthomonadales	unknown
OTU.375	1.56983381741537	0.0117965295439474	0.110202417933135	Cellular organisms;Bacteria;Bacteroidetes;Flavobacteria;Flavobacteriales;Flavobacteriaceae	Bacteroidetes	Flavobacteria	Flavobacteriales	Flavobacteriaceae
OTU.1093	-4.91916743623741	0.0126439528711666	0.116675287541189	Cellular organisms;Bacteria;Planctomycetes;OM190	Planctomycetes	Planctomycetes	unknown	unknown
OTU.176	4.2127117229054	0.012650566397767	0.116675287541189	Cellular organisms;Bacteria;Gracilibacteria	Gracilibacteria	unknown	unknown	unknown
OTU.274	-4.69871474293674	0.0129166513960764	0.118375387477966	Cellular organisms;Bacteria;Proteobacteria;Alphaproteobacteria;Caulobacterales;Hyphomonadaceae	Proteobacteria	Alphaproteobacteria	Caulobacterales	Hyphomonadaceae
OTU.4	1.08393931793868	0.0132109986312937	0.120311484390649	Cellular organisms;Bacteria;Bacteroidetes;Sphingobacteria;Sphingobacteriales;Saprospiraceae;Unknown Saprospiraceae genus	Bacteroidetes	Sphingobacteria	Sphingobacteriales	Saprospiraceae
OTU.41	-1.3470821672187	0.0134414104704895	0.121455120093303	Cellular organisms;Bacteria;Bacteroidetes;Flavobacteria;Flavobacteriales;Flavobacteriaceae	Bacteroidetes	Flavobacteria	Flavobacteriales	Flavobacteriaceae
OTU.89	1.58784703083464	0.013530628964741	0.121455120093303	Cellular organisms;Bacteria;Bacteroidetes;Flavobacteria;Flavobacteriales;Flavobacteriaceae	Bacteroidetes	Flavobacteria	Flavobacteriales	Flavobacteriaceae
OTU.313	-4.66636693365919	0.0135937216805551	0.121455120093303	Cellular organisms;Bacteria;Bacteroidetes;Sphingobacteria;Sphingobacteriales;Unknown Sphingobacteriales family	Bacteroidetes	Sphingobacteria	Sphingobacteriales	unknown
OTU.714	3.29364021782717	0.0136720887950335	0.121455120093303	Cellular organisms;Bacteria;Proteobacteria;Alphaproteobacteria;Rhodobacterales;Rhodobacteraceae	Proteobacteria	Alphaproteobacteria	Rhodobacterales	Rhodobacteraceae
OTU.23	26.9153360295215	0.0149242190585545	0.131384354321454	Cellular organisms;Bacteria;Proteobacteria;Betaproteobacteria;Burkholderiales;Oxalobacteraceae;Undibacterium	Proteobacteria	Betaproteobacteria	Burkholderiales	Oxalobacteraceae
OTU.258	-4.80473861161513	0.0149712834689502	0.131384354321454	Cellular organisms;Bacteria;Bacteroidetes;Sphingobacteria;Sphingobacteriales;Unknown Sphingobacteriales family	Bacteroidetes	Sphingobacteria	Sphingobacteriales	unknown
OTU.363	2.5209918343579	0.0160259347183894	0.139792490796553	Cellular organisms;Bacteria;Verrucomicrobia;Verrucomicrobiae;Verrucomicrobiales;Rubritaleaceae;Unknown Rubritaleaceae genus	Verrucomicrobia	Verrucomicrobiae	Verrucomicrobiales	Rubritaleaceae
OTU.632	-4.81883299800728	0.0163163391366878	0.140767164735536	Cellular organisms;Bacteria;Verrucomicrobia;OPB35 soil group	Verrucomicrobia	unknown	unknown	unknown
OTU.20	-1.12162842406442	0.0163904310880337	0.140767164735536	Cellular organisms;Bacteria;Bacteroidetes;Sphingobacteria;Sphingobacteriales;Saprospiraceae	Bacteroidetes	Sphingobacteria	Sphingobacteriales	Saprospiraceae
OTU.982	5.06449688441523	0.0164620917261548	0.140767164735536	Cellular organisms;Bacteria;Proteobacteria;Betaproteobacteria;Burkholderiales;Comamonadaceae	Proteobacteria	Betaproteobacteria	Burkholderiales	Comamonadaceae
OTU.181	-2.90811891861502	0.0165265317714373	0.140767164735536	Cellular organisms;Bacteria;Bacteroidetes;Flavobacteria;Flavobacteriales;Flavobacteriaceae;Flavobacteriaceae bacterium LE20	Bacteroidetes	Flavobacteria	Flavobacteriales	Flavobacteriaceae
OTU.359	-4.7052149466784	0.0169646737779982	0.143169052364851	Cellular organisms;Bacteria;Bacteroidetes;Sphingobacteria;Sphingobacteriales;Unknown Sphingobacteriales family	Bacteroidetes	Sphingobacteria	Sphingobacteriales	unknown
OTU.17	26.5137533170541	0.0170062686510734	0.143169052364851	Cellular organisms;Bacteria;Proteobacteria;Gammaproteobacteria;Pseudomonadales;Moraxellaceae;Acinetobacter	Proteobacteria	Gammaproteobacteria	Pseudomonadales	Moraxellaceae
OTU.324	-3.06341390969837	0.0171985776661418	0.143697860577512	Cellular organisms;Bacteria;Bacteroidetes;Sphingobacteria;Sphingobacteriales;NS11-12 marine group	Bacteroidetes	Sphingobacteria	Sphingobacteriales	unknown
OTU.334	-3.43653884158767	0.0173601105425659	0.143697860577512	Cellular organisms;Bacteria;Proteobacteria;Alphaproteobacteria;Rhodobacterales;Rhodobacteraceae	Proteobacteria	Alphaproteobacteria	Rhodobacterales	Rhodobacteraceae
OTU.1703	-4.55737294618291	0.0173667994482491	0.143697860577512	Cellular organisms;Bacteria;Proteobacteria;Alphaproteobacteria;Rhodobacterales;Rhodobacteraceae	Proteobacteria	Alphaproteobacteria	Rhodobacterales	Rhodobacteraceae
OTU.302	-6.08870046359532	0.0181553489342746	0.149369007141077	Cellular organisms;Bacteria;Proteobacteria;Deltaproteobacteria;Bdellovibrionales;Bdellovibrionaceae;OM27 clade	Proteobacteria	Deltaproteobacteria	Bdellovibrionales	Bdellovibrionaceae
OTU.465	3.40318425754792	0.0185086144110553	0.151415105464452	Cellular organisms;Bacteria;Gracilibacteria	Gracilibacteria	unknown	unknown	unknown
OTU.285	-4.77356333500498	0.0192209765550771	0.156359404785122	Cellular organisms;Bacteria;Proteobacteria;Gammaproteobacteria;E01-9C-26 marine group	Proteobacteria	Gammaproteobacteria	unknown	unknown
OTU.418	-5.96286164248411	0.0196436769903895	0.158314930510594	Cellular organisms;Bacteria;Bacteroidetes;Flavobacteria;Flavobacteriales;Unknown Flavobacteriales family	Bacteroidetes	Flavobacteria	Flavobacteriales	unknown
OTU.346	-4.72976582751241	0.0197502603700252	0.158314930510594	Cellular organisms;Bacteria;Proteobacteria;Gammaproteobacteria;NKB5	Proteobacteria	Gammaproteobacteria	unknown	unknown
OTU.595	-4.55043671126441	0.0198630728330705	0.158314930510594	Cellular organisms;Bacteria;Proteobacteria;Alphaproteobacteria;Rhizobiales;Phyllobacteriaceae;Ahrensia	Proteobacteria	Alphaproteobacteria	Rhizobiales	Phyllobacteriaceae
OTU.109	-5.29179259433301	0.0198986998293702	0.158314930510594	Cellular organisms;Bacteria;Proteobacteria;Gammaproteobacteria;Alteromonadales;Alteromonadaceae;Glaciecola	Proteobacteria	Gammaproteobacteria	Alteromonadales	Alteromonadaceae
OTU.464	-4.77535268426715	0.0203778588593853	0.161241200155136	Cellular organisms;Bacteria;Bacteroidetes;Sphingobacteria;Sphingobacteriales;Chitinophagaceae	Bacteroidetes	Sphingobacteria	Sphingobacteriales	Chitinophagaceae
OTU.330	-4.65452906803927	0.021989178720761	0.173045276019902	Cellular organisms;Bacteria;Proteobacteria;Deltaproteobacteria;Bdellovibrionales;Bdellovibrionaceae;Unknown Bdellovibrionaceae genus	Proteobacteria	Deltaproteobacteria	Bdellovibrionales	Bdellovibrionaceae
OTU.1234	4.21196647795742	0.0226077341182447	0.176951345963343	Cellular organisms;Bacteria;Planctomycetes;Planctomycetacia;Planctomycetales;Planctomycetaceae;Unknown Planctomycetaceae genus	Planctomycetes	Planctomycetacia	Planctomycetales	Planctomycetaceae
OTU.37	1.10396604180887	0.023034660843737	0.178683984534952	Cellular organisms;Bacteria;Planctomycetes;Planctomycetacia;Planctomycetales;Planctomycetaceae;Blastopirellula	Planctomycetes	Planctomycetacia	Planctomycetales	Planctomycetaceae
OTU.332	-4.79277449480725	0.0230759013177045	0.178683984534952	Cellular organisms;Bacteria;Proteobacteria;TA18	Proteobacteria	unknown	unknown	unknown
OTU.246	-4.46808393564263	0.0234060515886449	0.180243508832227	Cellular organisms;Bacteria;Planctomycetes;Phycisphaerae;Phycisphaerales;Phycisphaeraceae;SM1A02	Planctomycetes	Phycisphaerae	Phycisphaerales	Phycisphaeraceae
OTU.135	1.41347330719587	0.0235262590948141	0.180243508832227	Cellular organisms;Bacteria;Bacteroidetes;Flavobacteria;Flavobacteriales;Flavobacteriaceae;Robiginitalea	Bacteroidetes	Flavobacteria	Flavobacteriales	Flavobacteriaceae
OTU.483	-3.71717055607282	0.02413685938714	0.183678679049731	Cellular organisms;Bacteria;Proteobacteria;Gammaproteobacteria;Marinicella Order Incertae Sedis;Marinicella Family Incertae Sedis;Marinicella;Marinicella litoralis	Proteobacteria	Gammaproteobacteria	unknown	unknown
OTU.216	-3.05702113390132	0.0242283340459245	0.183678679049731	Cellular organisms;Bacteria;Bacteroidetes;Flavobacteria;Flavobacteriales;NS9 marine group	Bacteroidetes	Flavobacteria	Flavobacteriales	unknown
OTU.536	-3.73452925847442	0.0249613092507851	0.186354365799021	Cellular organisms;Bacteria;Proteobacteria;Alphaproteobacteria;Rhodobacterales;Rhodobacteraceae	Proteobacteria	Alphaproteobacteria	Rhodobacterales	Rhodobacteraceae
OTU.658	4.77891052338352	0.0249661299440531	0.186354365799021	Cellular organisms;Bacteria;Proteobacteria;Gammaproteobacteria;Chromatiales;Granulosicoccaceae;Unknown Granulosicoccaceae genus	Proteobacteria	Gammaproteobacteria	Chromatiales	Granulosicoccaceae
OTU.235	-4.53866121398904	0.0249673666885429	0.186354365799021	Cellular organisms;Bacteria;Planctomycetes;Phycisphaerae;Phycisphaerales;Unknown Phycisphaerales family	Planctomycetes	Phycisphaerae	Phycisphaerales	unknown
OTU.956	3.22658007491629	0.0265295704059651	0.196999066399166	Cellular organisms;Bacteria;Proteobacteria;Betaproteobacteria;Burkholderiales;Comamonadaceae;Hydrogenophaga	Proteobacteria	Betaproteobacteria	Burkholderiales	Comamonadaceae
OTU.470	-4.47064530916622	0.0267821638380862	0.197261983443867	Cellular organisms;Bacteria;Planctomycetes;OM190	Planctomycetes	Planctomycetes	unknown	unknown
OTU.680	4.79511557511928	0.0269285089167199	0.197261983443867	Cellular organisms;Bacteria;Proteobacteria;Alphaproteobacteria;Rhodobacterales;Unknown Rhodobacterales family	Proteobacteria	Alphaproteobacteria	Rhodobacterales	unknown
OTU.144	-3.66908346465002	0.0269736690068271	0.197261983443867	Cellular organisms;Bacteria;Planctomycetes;028H05-P-BN-P5	Planctomycetes	Planctomycetes	unknown	unknown
OTU.58	25.0412416453111	0.0276161907305526	0.200945950642413	Cellular organisms;Bacteria;Firmicutes;Bacilli;Lactobacillales;Streptococcaceae;Streptococcus	Firmicutes	Bacilli	Lactobacillales	Streptococcaceae
OTU.550	-4.5352759315718	0.0280549176544583	0.202535297791323	Cellular organisms;Bacteria;Bacteroidetes;Flavobacteria;Flavobacteriales;Cryomorphaceae;NS7 marine group	Bacteroidetes	Flavobacteria	Flavobacteriales	Cryomorphaceae
OTU.199	1.80358582349263	0.0281143610884364	0.202535297791323	Cellular organisms;Bacteria;Chloroflexi;Caldilineae;Caldilineales;Caldilineaceae;Unknown Caldilineaceae genus	Chloroflexi	Caldilineae	Caldilineales	Caldilineaceae
OTU.587	2.95449884377164	0.030012029544761	0.215135736538683	Cellular organisms;Bacteria;Gracilibacteria	Gracilibacteria	unknown	unknown	unknown
OTU.240	2.14888550176437	0.0306786198268513	0.218830746351136	Cellular organisms;Bacteria;Candidate division SR1	Candidate division SR1	unknown	unknown	unknown
OTU.855	-4.33836123661656	0.03135445951329	0.222222315623666	Cellular organisms;Bacteria;Candidate division Parcubacteria	Candidate division Parcubacteria	unknown	unknown	unknown
OTU.818	3.58908599448294	0.0314610322533506	0.222222315623666	Cellular organisms;Bacteria;Proteobacteria;Alphaproteobacteria;Rhizobiales;Xanthobacteraceae	Proteobacteria	Alphaproteobacteria	Rhizobiales	Xanthobacteraceae
OTU.211	-4.17561697977274	0.0318793305768094	0.224083838229224	Cellular organisms;Bacteria;Bacteroidetes;Sphingobacteria;Sphingobacteriales;Unknown Sphingobacteriales family	Bacteroidetes	Sphingobacteria	Sphingobacteriales	unknown
OTU.598	-4.49698977538093	0.0322933748835484	0.224799192940776	Cellular organisms;Bacteria;Proteobacteria;Deltaproteobacteria;Myxococcales;Nannocystineae	Proteobacteria	Deltaproteobacteria	Myxococcales	unknown
OTU.500	-2.51196235317611	0.0322956898013429	0.224799192940776	Cellular organisms;Bacteria;Proteobacteria;Gammaproteobacteria;Chromatiales;Granulosicoccaceae;Granulosicoccus	Proteobacteria	Gammaproteobacteria	Chromatiales	Granulosicoccaceae
OTU.224	-3.48999333088848	0.0324468448374463	0.224799192940776	Cellular organisms;Bacteria;Proteobacteria;Deltaproteobacteria;Desulfuromonadales;Unknown Desulfuromonadales family	Proteobacteria	Deltaproteobacteria	Desulfuromonadales	unknown
OTU.514	2.69876339994985	0.0328999261072693	0.226852823825361	Cellular organisms;Bacteria;Bacteroidetes;Flavobacteria;Flavobacteriales;Flavobacteriaceae;Unknown Flavobacteriaceae genus	Bacteroidetes	Flavobacteria	Flavobacteriales	Flavobacteriaceae
OTU.519	4.03979837548234	0.0334548948881511	0.22958619809499	Cellular organisms;Bacteria;Proteobacteria;Deltaproteobacteria;Desulfuromonadales;Unknown Desulfuromonadales family	Proteobacteria	Deltaproteobacteria	Desulfuromonadales	unknown
OTU.643	-4.27081273019358	0.0361202260987745	0.246707959391629	Cellular organisms;Bacteria;Verrucomicrobia;OPB35 soil group	Verrucomicrobia	unknown	unknown	unknown
OTU.342	-4.2424049714535	0.0365781203911837	0.24866252735415	Cellular organisms;Bacteria;Planctomycetes;Phycisphaerae;Phycisphaerales;Unknown Phycisphaerales family	Planctomycetes	Phycisphaerae	Phycisphaerales	unknown
OTU.687	1.54894342474073	0.0373176646290905	0.252504571882818	Cellular organisms;Bacteria;Proteobacteria;Alphaproteobacteria;Sphingomonadales;Sphingomonadaceae;Sphingopyxis	Proteobacteria	Alphaproteobacteria	Sphingomonadales	Sphingomonadaceae
OTU.161	9.34671418565302	0.0378479977513011	0.254901863925042	Cellular organisms;Bacteria;Proteobacteria;Betaproteobacteria;Burkholderiales;Comamonadaceae;Curvibacter	Proteobacteria	Betaproteobacteria	Burkholderiales	Comamonadaceae
OTU.593	-4.32198452526146	0.0392975825376373	0.263439349604161	Cellular organisms;Bacteria;Proteobacteria;Deltaproteobacteria;Myxococcales;JG37-AG-15	Proteobacteria	Deltaproteobacteria	Myxococcales	unknown
OTU.698	-4.68948030114618	0.0398816807337567	0.265169800777214	Cellular organisms;Bacteria;Candidate division Parcubacteria	Candidate division Parcubacteria	unknown	unknown	unknown
OTU.720	4.58404757968933	0.0399219727689452	0.265169800777214	Cellular organisms;Bacteria;Gracilibacteria	Gracilibacteria	unknown	unknown	unknown
OTU.601	-4.22371824039882	0.0402551837622922	0.26616212825479	Cellular organisms;Bacteria;Planctomycetes;OM190	Planctomycetes	Planctomycetes	unknown	unknown
OTU.427	3.78324678671815	0.0413736235657592	0.271450640374322	Cellular organisms;Bacteria;Verrucomicrobia;Verrucomicrobiae;Verrucomicrobiales;Rubritaleaceae	Verrucomicrobia	Verrucomicrobiae	Verrucomicrobiales	Rubritaleaceae
OTU.469	-4.51008958532791	0.041429966521219	0.271450640374322	Cellular organisms;Bacteria;Proteobacteria;Deltaproteobacteria;Myxococcales;Unknown Myxococcales family	Proteobacteria	Deltaproteobacteria	Myxococcales	unknown
OTU.474	-4.32794365667784	0.0419284111425554	0.273297244444675	Cellular organisms;Bacteria;Proteobacteria;Gammaproteobacteria;Thiotrichales;Piscirickettsiaceae;Cycloclasticus	Proteobacteria	Gammaproteobacteria	Thiotrichales	Piscirickettsiaceae
OTU.1613	3.93422237089645	0.0420892855740073	0.273297244444675	Cellular organisms;Bacteria;Proteobacteria;Gammaproteobacteria;Legionellales;Unknown Legionellales family	Proteobacteria	Gammaproteobacteria	Legionellales	unknown
OTU.1009	2.99825176745918	0.0438827278937638	0.282209118344091	Cellular organisms;Bacteria;Actinobacteria;Actinobacteria (class);Micrococcales;Microbacteriaceae	Actinobacteria	Actinobacteria	Micrococcales	Microbacteriaceae
OTU.329	-4.72957238408789	0.0439868742605429	0.282209118344091	Cellular organisms;Bacteria;Bacteroidetes;Sphingobacteria;Unknown Sphingobacteria order	Bacteroidetes	Sphingobacteria	unknown	unknown
OTU.79	-1.65741030088071	0.0442575159817408	0.282209118344091	Cellular organisms;Bacteria;Planctomycetes;Phycisphaerae;Phycisphaerales;Phycisphaeraceae;Unknown Phycisphaeraceae genus	Planctomycetes	Phycisphaerae	Phycisphaerales	Phycisphaeraceae
OTU.209	8.85643273135477	0.0444218446627493	0.282209118344091	Cellular organisms;Bacteria;Actinobacteria;Actinobacteria (class);Micrococcales;Micrococcaceae;Arthrobacter	Actinobacteria	Actinobacteria	Micrococcales	Micrococcaceae
OTU.47	-1.07320285642954	0.0444362423911966	0.282209118344091	Cellular organisms;Bacteria;Proteobacteria;Alphaproteobacteria;Rhodobacterales;Rhodobacteraceae	Proteobacteria	Alphaproteobacteria	Rhodobacterales	Rhodobacteraceae
OTU.499	3.95664721375925	0.0465180947119609	0.294140616344626	Cellular organisms;Bacteria;Proteobacteria;Gammaproteobacteria;Oceanospirillales;Unknown Oceanospirillales family	Proteobacteria	Gammaproteobacteria	Oceanospirillales	unknown
OTU.401	-2.75321538593514	0.0473302426249678	0.29797474487371	Cellular organisms;Bacteria;Proteobacteria;Epsilonproteobacteria;Campylobacterales;Helicobacteraceae;Sulfurimonas	Proteobacteria	Epsilonproteobacteria	Campylobacterales	Helicobacteraceae
OTU.498	-4.15697831301001	0.0480745564990313	0.300930907441738	Cellular organisms;Bacteria;Candidate division SR1	Candidate division SR1	unknown	unknown	unknown
OTU.172	-2.07240696117325	0.048215449258621	0.300930907441738	Cellular organisms;Bacteria;Bacteroidetes;Sphingobacteria;Sphingobacteriales;Unknown Sphingobacteriales family	Bacteroidetes	Sphingobacteria	Sphingobacteriales	unknown
OTU.314	-5.37458345330612	0.0491268189596786	0.304572908202996	Cellular organisms;Bacteria;Bacteroidetes;Cytophagia;Cytophagales;Flammeovirgaceae;Unknown Flammeovirgaceae genus	Bacteroidetes	Cytophagia	Cytophagales	Flammeovirgaceae
OTU.954	-4.49173904344502	0.0492196550549041	0.304572908202996	Cellular organisms;Bacteria;Candidate division SR1	Candidate division SR1	unknown	unknown	unknown
OTU.306	-2.34664840042037	0.0495782214421736	0.304699256175627	Cellular organisms;Bacteria;Proteobacteria;Deltaproteobacteria;Bdellovibrionales;Bacteriovoraceae;Unknown Bacteriovoraceae genus	Proteobacteria	Deltaproteobacteria	Bdellovibrionales	unknown
OTU.973	2.74945902275582	0.0496609284927127	0.304699256175627	Cellular organisms;Bacteria;Bacteroidetes;Flavobacteria;Flavobacteriales;Flavobacteriaceae;Maribacter	Bacteroidetes	Flavobacteria	Flavobacteriales	Flavobacteriaceae
OTU.260	-3.58194497752919	0.0499154238194703	0.304968496584781	Cellular organisms;Bacteria;Proteobacteria;Gammaproteobacteria;Alteromonadales;Colwelliaceae;Colwellia	Proteobacteria	Gammaproteobacteria	Alteromonadales	Colwelliaceae
OTU.110	-0.992740121264818	0.0511385162120713	0.311128451575963	Cellular organisms;Bacteria;Bacteroidetes;Flavobacteria;Flavobacteriales;Flavobacteriaceae;Winogradskyella	Bacteroidetes	Flavobacteria	Flavobacteriales	Flavobacteriaceae
OTU.434	-3.34259108466983	0.0515530166811952	0.312337942068497	Cellular organisms;Bacteria;Proteobacteria;Gammaproteobacteria;Alteromonadales;Alteromonadaceae;uncultured	Proteobacteria	Gammaproteobacteria	Alteromonadales	Alteromonadaceae
OTU.316	1.9777800440132	0.0530526207987797	0.320084145485971	Cellular organisms;Bacteria;Planctomycetes;Planctomycetacia;Planctomycetales;Planctomycetaceae	Planctomycetes	Planctomycetacia	Planctomycetales	Planctomycetaceae
OTU.852	2.89429498463396	0.0534276012106463	0.321008989846539	Cellular organisms;Bacteria;Gracilibacteria	Gracilibacteria	unknown	unknown	unknown
OTU.505	-4.34062490237965	0.0540980196620172	0.322280480601818	Cellular organisms;Bacteria;Proteobacteria	Proteobacteria	unknown	unknown	unknown
OTU.644	3.93395813021057	0.0544430318589322	0.322280480601818	Cellular organisms;Bacteria;Planctomycetes;Planctomycetacia;Planctomycetales;Planctomycetaceae;Planctomyces	Planctomycetes	Planctomycetacia	Planctomycetales	Planctomycetaceae
OTU.429	-4.03509706185008	0.0545295012067992	0.322280480601818	Cellular organisms;Bacteria;Planctomycetes;Phycisphaerae;Phycisphaerales;Unknown Phycisphaerales family	Planctomycetes	Phycisphaerae	Phycisphaerales	unknown
OTU.804	-4.03509706185008	0.0545295012067992	0.322280480601818	Cellular organisms;Bacteria;Candidate division Parcubacteria	Candidate division Parcubacteria	unknown	unknown	unknown
OTU.1309	4.48483401225404	0.0552243998373475	0.324718429455693	Cellular organisms;Bacteria;Proteobacteria;Deltaproteobacteria;Bdellovibrionales;Unknown Bdellovibrionales family	Proteobacteria	Deltaproteobacteria	Bdellovibrionales	unknown
OTU.597	-4.57839849935783	0.0553905055770415	0.324718429455693	Cellular organisms;Bacteria;Bacteroidetes;Flavobacteria;Flavobacteriales;Cryomorphaceae;Unknown Cryomorphaceae genus	Bacteroidetes	Flavobacteria	Flavobacteriales	Cryomorphaceae
OTU.243	1.87084792232472	0.056257228789559	0.328469626158393	Cellular organisms;Bacteria;Planctomycetes;Planctomycetacia;Planctomycetales;Planctomycetaceae;Blastopirellula	Planctomycetes	Planctomycetacia	Planctomycetales	Planctomycetaceae
OTU.471	2.57824271650403	0.0578609332298301	0.336476430991141	Cellular organisms;Bacteria;Verrucomicrobia;Verrucomicrobiae;Verrucomicrobiales;Rubritaleaceae;Rubritalea	Verrucomicrobia	Verrucomicrobiae	Verrucomicrobiales	Rubritaleaceae
OTU.222	1.56243903599898	0.0584599453499872	0.338600003467126	Cellular organisms;Bacteria;Bacteroidetes;Sphingobacteria;Sphingobacteriales;Unknown Sphingobacteriales family	Bacteroidetes	Sphingobacteria	Sphingobacteriales	unknown
OTU.203	1.64657207818319	0.0593147108339086	0.341629460567926	Cellular organisms;Bacteria;Bacteroidetes;Sphingobacteria;Sphingobacteriales;Saprospiraceae;Unknown Saprospiraceae genus	Bacteroidetes	Sphingobacteria	Sphingobacteriales	Saprospiraceae
OTU.441	-4.47104084874825	0.0594548508723187	0.341629460567926	Cellular organisms;Bacteria;Proteobacteria;Gammaproteobacteria;Legionellales;Unknown Legionellales family	Proteobacteria	Gammaproteobacteria	Legionellales	unknown
OTU.751	-3.99732215239723	0.0602484908227606	0.342664572441463	Cellular organisms;Bacteria;Proteobacteria;Deltaproteobacteria;Unknown Deltaproteobacteria order	Proteobacteria	Deltaproteobacteria	unknown	unknown
OTU.287	2.01897960756694	0.060327531246588	0.342664572441463	Cellular organisms;Bacteria;Planctomycetes;Planctomycetacia;Planctomycetales;Planctomycetaceae;Unknown Planctomycetaceae genus	Planctomycetes	Planctomycetacia	Planctomycetales	Planctomycetaceae
OTU.571	-4.03060588395267	0.0604517388924169	0.342664572441463	Cellular organisms;Bacteria;Proteobacteria;Alphaproteobacteria;Rickettsiales;Unknown Rickettsiales family	Proteobacteria	Alphaproteobacteria	Rickettsiales	unknown
OTU.1731	4.31254252070584	0.0610243555074139	0.342664572441463	Cellular organisms;Bacteria;Actinobacteria;Actinobacteria (class);Frankiales;Sporichthyaceae	Actinobacteria	Actinobacteria	Frankiales	Sporichthyaceae
OTU.520	4.31254252070584	0.0610243555074139	0.342664572441463	Cellular organisms;Bacteria;Proteobacteria;Alphaproteobacteria;Rhodospirillales;Rhodospirillaceae	Proteobacteria	Alphaproteobacteria	Rhodospirillales	Rhodospirillaceae
OTU.438	2.42027058046155	0.06120438849483	0.342664572441463	Cellular organisms;Bacteria;Proteobacteria;Epsilonproteobacteria;Campylobacterales;Helicobacteraceae;Sulfurovum	Proteobacteria	Epsilonproteobacteria	Campylobacterales	Helicobacteraceae
OTU.538	-4.00944675642387	0.0614028102988179	0.342664572441463	Cellular organisms;Bacteria;Proteobacteria;Gammaproteobacteria;Alteromonadales;Alteromonadaceae	Proteobacteria	Gammaproteobacteria	Alteromonadales	Alteromonadaceae
OTU.331	2.3363061050862	0.0615281690847932	0.342664572441463	Cellular organisms;Bacteria;Actinobacteria;Acidimicrobiia;Acidimicrobiales;Sva0996 marine group	Actinobacteria	Acidimicrobiia	Acidimicrobiales	unknown
OTU.1062	3.26092450938741	0.0620418752374365	0.344201667983939	Cellular organisms;Bacteria;Proteobacteria;Betaproteobacteria;Burkholderiales;Comamonadaceae	Proteobacteria	Betaproteobacteria	Burkholderiales	Comamonadaceae
OTU.276	2.58520474175522	0.0624576931397185	0.34447012430505	Cellular organisms;Bacteria;Actinobacteria;Acidimicrobiia;Acidimicrobiales;Sva0996 marine group	Actinobacteria	Acidimicrobiia	Acidimicrobiales	unknown
OTU.213	-2.70172524529671	0.062924562048419	0.34447012430505	Cellular organisms;Bacteria;Chlamydiae;Chlamydiae (class);Chlamydiales;Unknown Chlamydiales family	Chlamydiae	Chlamydiae	Chlamydiales	unknown
OTU.1424	2.55172147727394	0.0630841617910826	0.34447012430505	Cellular organisms;Bacteria;Bacteroidetes;Flavobacteria;Flavobacteriales;Flavobacteriaceae;Unknown Flavobacteriaceae genus	Bacteroidetes	Flavobacteria	Flavobacteriales	Flavobacteriaceae
OTU.400	-4.38199706170368	0.0631710261317902	0.34447012430505	Cellular organisms;Bacteria;Proteobacteria;Alphaproteobacteria;Rickettsiales;TK34	Proteobacteria	Alphaproteobacteria	Rickettsiales	unknown
OTU.376	-3.04339067578363	0.0632797327797951	0.34447012430505	Cellular organisms;Bacteria;Proteobacteria;Alphaproteobacteria;DB1-14	Proteobacteria	Alphaproteobacteria	unknown	unknown
OTU.129	5.37076022357901	0.0650112600961788	0.351791392197917	Cellular organisms;Bacteria;Bacteroidetes;Sphingobacteria;Sphingobacteriales;Saprospiraceae	Bacteroidetes	Sphingobacteria	Sphingobacteriales	Saprospiraceae
OTU.387	1.60479658880609	0.0655108062499241	0.351791392197917	Cellular organisms;Bacteria;Verrucomicrobia;Verrucomicrobiae;Verrucomicrobiales;Rubritaleaceae;Unknown Rubritaleaceae genus	Verrucomicrobia	Verrucomicrobiae	Verrucomicrobiales	Rubritaleaceae
OTU.397	-3.90836791898769	0.0655964612523739	0.351791392197917	Cellular organisms;Bacteria;Bacteroidetes;Cytophagia;Cytophagales;Unknown Cytophagales family	Bacteroidetes	Cytophagia	Cytophagales	unknown
OTU.556	-3.90836791898769	0.0655964612523739	0.351791392197917	Cellular organisms;Bacteria;Candidate division Parcubacteria	Candidate division Parcubacteria	unknown	unknown	unknown
OTU.396	-2.69901118547718	0.0665929779785981	0.354390583850136	Cellular organisms;Bacteria;Candidate division Parcubacteria	Candidate division Parcubacteria	unknown	unknown	unknown
OTU.380	2.62756871558649	0.0665959546559466	0.354390583850136	Cellular organisms;Bacteria;Verrucomicrobia;Verrucomicrobiae;Verrucomicrobiales;DEV007	Verrucomicrobia	Verrucomicrobiae	Verrucomicrobiales	unknown
OTU.357	2.03304387311537	0.0668153517894248	0.354390583850136	Cellular organisms;Bacteria;Planctomycetes;Planctomycetacia;Planctomycetales;Planctomycetaceae;Rhodopirellula	Planctomycetes	Planctomycetacia	Planctomycetales	Planctomycetaceae
OTU.1562	3.32169325420787	0.0693913070691831	0.366710265095537	Cellular organisms;Bacteria;Proteobacteria;Alphaproteobacteria;Caulobacterales;Caulobacteraceae;Caulobacter	Proteobacteria	Alphaproteobacteria	Caulobacterales	Caulobacteraceae
OTU.410	-3.97654836382377	0.0702684937148086	0.369995559632883	Cellular organisms;Bacteria;Bacteroidetes;Sphingobacteria;Sphingobacteriales;Chitinophagaceae	Bacteroidetes	Sphingobacteria	Sphingobacteriales	Chitinophagaceae
OTU.976	-4.03585108179476	0.0711281202040223	0.373164920490668	Cellular organisms;Bacteria;Bacteroidetes;Flavobacteria;Flavobacteriales;Unknown Flavobacteriales family	Bacteroidetes	Flavobacteria	Flavobacteriales	unknown
OTU.420	-4.56149748366746	0.0720044098038997	0.376398503234826	Cellular organisms;Bacteria;Planctomycetes;OM190	Planctomycetes	Planctomycetes	unknown	unknown
OTU.663	-4.47413798123474	0.0741052474069982	0.384859817075824	Cellular organisms;Bacteria;Bacteroidetes;Sphingobacteria;Unknown Sphingobacteria order	Bacteroidetes	Sphingobacteria	unknown	unknown
OTU.186	1.15890650908376	0.0741546194503832	0.384859817075824	Cellular organisms;Bacteria;Bacteroidetes;Flavobacteria;Flavobacteriales;Flavobacteriaceae	Bacteroidetes	Flavobacteria	Flavobacteriales	Flavobacteriaceae
OTU.293	2.19997919860236	0.0765255307570866	0.395746316200933	Cellular organisms;Bacteria;Planctomycetes;Planctomycetacia;Planctomycetales;Planctomycetaceae;Blastopirellula	Planctomycetes	Planctomycetacia	Planctomycetales	Planctomycetaceae
OTU.834	-3.83667777114388	0.0770351818734639	0.396789856333555	Cellular organisms;Bacteria;Proteobacteria;Deltaproteobacteria;Desulfuromonadales;Unknown Desulfuromonadales family	Proteobacteria	Deltaproteobacteria	Desulfuromonadales	unknown
OTU.56	-1.57609260860092	0.0773539831889301	0.396789856333555	Cellular organisms;Bacteria;Planctomycetes;OM190	Planctomycetes	Planctomycetes	unknown	unknown
OTU.409	-3.11022002757583	0.0776427956551097	0.396789856333555	Cellular organisms;Bacteria;Proteobacteria;Alphaproteobacteria;DB1-14	Proteobacteria	Alphaproteobacteria	unknown	unknown
OTU.458	-3.83516621882421	0.0780860657619403	0.396789856333555	Cellular organisms;Bacteria;Actinobacteria;Acidimicrobiia;Acidimicrobiales;OCS155 marine group	Actinobacteria	Acidimicrobiia	Acidimicrobiales	unknown
OTU.708	-4.0837875921287	0.0780974510048778	0.396789856333555	Cellular organisms;Bacteria;Proteobacteria;Deltaproteobacteria;Myxococcales;Unknown Myxococcales family	Proteobacteria	Deltaproteobacteria	Myxococcales	unknown
OTU.725	3.61900066767705	0.0786829576214816	0.398366862363305	Cellular organisms;Bacteria;Planctomycetes;Planctomycetacia;Planctomycetales;Planctomycetaceae;Blastopirellula	Planctomycetes	Planctomycetacia	Planctomycetales	Planctomycetaceae
OTU.99	0.911312764178128	0.0796983958068343	0.401221773853155	Cellular organisms;Bacteria;Bacteroidetes;Flavobacteria;Flavobacteriales;Flavobacteriaceae;Algibacter	Bacteroidetes	Flavobacteria	Flavobacteriales	Flavobacteriaceae
OTU.832	-4.17278494812288	0.0798010157939976	0.401221773853155	Cellular organisms;Bacteria;Gracilibacteria	Gracilibacteria	unknown	unknown	unknown
OTU.184	-2.06373441384147	0.0805178678730963	0.403425164983541	Cellular organisms;Bacteria;Bacteroidetes;Flavobacteria;Flavobacteriales;NS9 marine group	Bacteroidetes	Flavobacteria	Flavobacteriales	unknown
OTU.542	-5.07159807007928	0.086185273998011	0.429776521165275	Cellular organisms;Bacteria;Bacteroidetes;Sphingobacteria;Sphingobacteriales;NS11-12 marine group	Bacteroidetes	Sphingobacteria	Sphingobacteriales	unknown
OTU.309	-3.23218967356774	0.0863708340187121	0.429776521165275	Cellular organisms;Bacteria;Planctomycetes;Phycisphaerae;Phycisphaerales;Phycisphaeraceae;Unknown Phycisphaeraceae genus	Planctomycetes	Phycisphaerae	Phycisphaerales	Phycisphaeraceae
OTU.1191	3.61932674272973	0.0884480870431408	0.43860558232352	Cellular organisms;Bacteria;Proteobacteria;Alphaproteobacteria;Rhizobiales;Rhizobiaceae;Rhizobium (Rhizobiaceae)	Proteobacteria	Alphaproteobacteria	Rhizobiales	Rhizobiaceae
OTU.148	1.71452409497957	0.0889660747639566	0.43896233814207	Cellular organisms;Bacteria;Proteobacteria;Deltaproteobacteria;Bdellovibrionales;Unknown Bdellovibrionales family	Proteobacteria	Deltaproteobacteria	Bdellovibrionales	unknown
OTU.27	2.10440203196622	0.0891263310868567	0.43896233814207	Cellular organisms;Bacteria;Verrucomicrobia;Verrucomicrobiae;Verrucomicrobiales;Rubritaleaceae	Verrucomicrobia	Verrucomicrobiae	Verrucomicrobiales	Rubritaleaceae
OTU.308	-3.14266045795128	0.0907009238982393	0.443850887131098	Cellular organisms;Bacteria;Bacteroidetes;Flavobacteria;Flavobacteriales;Unknown Flavobacteriales family	Bacteroidetes	Flavobacteria	Flavobacteriales	unknown
OTU.533	3.28624169746076	0.0907319493030422	0.443850887131098	Cellular organisms;Bacteria;Planctomycetes;Planctomycetacia;Planctomycetales;Planctomycetaceae;Pir4 lineage	Planctomycetes	Planctomycetacia	Planctomycetales	Planctomycetaceae
OTU.317	-2.58939492174857	0.0917037372235266	0.445985615334859	Cellular organisms;Bacteria;Proteobacteria;Alphaproteobacteria;Rhodobacterales;Rhodobacteraceae	Proteobacteria	Alphaproteobacteria	Rhodobacterales	Rhodobacteraceae
OTU.417	-4.09693960423831	0.091784332437699	0.445985615334859	Cellular organisms;Bacteria;Proteobacteria;Gammaproteobacteria;KI89A clade	Proteobacteria	Gammaproteobacteria	unknown	unknown
OTU.567	-4.28134963632972	0.0928814840283963	0.449807320645879	Cellular organisms;Bacteria;Proteobacteria;Deltaproteobacteria;Bdellovibrionales;Bdellovibrionaceae;Unknown Bdellovibrionaceae genus	Proteobacteria	Deltaproteobacteria	Bdellovibrionales	Bdellovibrionaceae
OTU.1148	4.0364925409667	0.0955125063015039	0.459475445596604	Cellular organisms;Bacteria;Chloroflexi;Caldilineae;Caldilineales;Caldilineaceae;Caldilinea	Chloroflexi	Caldilineae	Caldilineales	Caldilineaceae
OTU.1587	4.0364925409667	0.0955125063015039	0.459475445596604	Cellular organisms;Bacteria;Planctomycetes;Planctomycetacia;Planctomycetales;Unknown Planctomycetales family	Planctomycetes	Planctomycetacia	Planctomycetales	unknown
OTU.460	-4.13601284653081	0.0959598846649878	0.460099049651994	Cellular organisms;Bacteria;Proteobacteria;Deltaproteobacteria;Bdellovibrionales;Unknown Bdellovibrionales family	Proteobacteria	Deltaproteobacteria	Bdellovibrionales	unknown
OTU.388	2.50097607852168	0.0971372634782234	0.464207120516395	Cellular organisms;Bacteria;Proteobacteria;Gammaproteobacteria;Sva0071	Proteobacteria	Gammaproteobacteria	unknown	unknown
OTU.1350	3.67338407576183	0.098590503428022	0.467365403053714	Cellular organisms;Bacteria;Proteobacteria;Alphaproteobacteria;Rhodobacterales;Rhodobacteraceae	Proteobacteria	Alphaproteobacteria	Rhodobacterales	Rhodobacteraceae
OTU.1792	1.57005676654661	0.0989013166060691	0.467365403053714	Cellular organisms;Bacteria;Proteobacteria;Alphaproteobacteria;Sphingomonadales;Sphingomonadaceae;Novosphingobium (Sphingomonadaceae)	Proteobacteria	Alphaproteobacteria	Sphingomonadales	Sphingomonadaceae
OTU.115	0.99762589358964	0.0991932386808231	0.467365403053714	Cellular organisms;Bacteria;Planctomycetes;Planctomycetacia;Planctomycetales;Planctomycetaceae;Planctomyces	Planctomycetes	Planctomycetacia	Planctomycetales	Planctomycetaceae
OTU.1075	4.00659825736338	0.100173258398128	0.467365403053714	Cellular organisms;Bacteria;Candidate division SR1	Candidate division SR1	unknown	unknown	unknown
OTU.1353	4.00659825736338	0.100173258398128	0.467365403053714	Cellular organisms;Bacteria;Proteobacteria;Gammaproteobacteria;Alteromonadales;Alteromonadaceae;OM60(NOR5) clade	Proteobacteria	Gammaproteobacteria	Alteromonadales	Alteromonadaceae
OTU.1524	4.00659825736338	0.100173258398128	0.467365403053714	Cellular organisms;Bacteria;Planctomycetes;Planctomycetacia;Planctomycetales;Planctomycetaceae;Unknown Planctomycetaceae genus	Planctomycetes	Planctomycetacia	Planctomycetales	Planctomycetaceae
OTU.132	-2.78222827460881	0.100475568820523	0.467365403053714	Cellular organisms;Bacteria;Bacteroidetes;Sphingobacteria;Sphingobacteriales;Unknown Sphingobacteriales family	Bacteroidetes	Sphingobacteria	Sphingobacteriales	unknown
OTU.265	-4.32436141674116	0.100839188948724	0.467365403053714	Cellular organisms;Bacteria;Proteobacteria;Deltaproteobacteria;Myxococcales;Cystobacterineae	Proteobacteria	Deltaproteobacteria	Myxococcales	unknown
OTU.641	2.08608895303088	0.100991113423267	0.467365403053714	Cellular organisms;Bacteria;Proteobacteria;Alphaproteobacteria;Rhodobacterales;Rhodobacteraceae;Rhodobacter	Proteobacteria	Alphaproteobacteria	Rhodobacterales	Rhodobacteraceae
OTU.1565	3.44363777036203	0.101364907159588	0.467365403053714	Cellular organisms;Bacteria;Verrucomicrobia;Verrucomicrobiae;Verrucomicrobiales;Rubritaleaceae	Verrucomicrobia	Verrucomicrobiae	Verrucomicrobiales	Rubritaleaceae
OTU.408	3.29220199874428	0.101605720684338	0.467365403053714	Cellular organisms;Bacteria;Planctomycetes;Planctomycetacia;Planctomycetales;Planctomycetaceae;Rhodopirellula	Planctomycetes	Planctomycetacia	Planctomycetales	Planctomycetaceae
OTU.1434	2.68420991140248	0.101671341133923	0.467365403053714	Cellular organisms;Bacteria;Bacteroidetes;Flavobacteria;Flavobacteriales;Unknown Flavobacteriales family	Bacteroidetes	Flavobacteria	Flavobacteriales	unknown
OTU.320	1.72622657553239	0.102157920631664	0.468116041375475	Cellular organisms;Bacteria;Actinobacteria;Acidimicrobiia;Acidimicrobiales;Sva0996 marine group	Actinobacteria	Acidimicrobiia	Acidimicrobiales	unknown
OTU.886	-3.55592217943195	0.103367943257582	0.472166504217598	Cellular organisms;Bacteria;Bacteroidetes;Cytophagia;Cytophagales;Unknown Cytophagales family	Bacteroidetes	Cytophagia	Cytophagales	unknown
OTU.728	3.55999287917097	0.104966967254809	0.476786932392379	Cellular organisms;Bacteria;Chloroflexi;Caldilineae;Caldilineales;Unknown Caldilineales family	Chloroflexi	Caldilineae	Caldilineales	unknown
OTU.423	-4.16928952271718	0.105038005133404	0.476786932392379	Cellular organisms;Bacteria;Proteobacteria;Alphaproteobacteria;Rickettsiales;Unknown Rickettsiales family	Proteobacteria	Alphaproteobacteria	Rickettsiales	unknown
OTU.299	-4.08967738425884	0.107160429195377	0.483404914824163	Cellular organisms;Bacteria;Bacteroidetes;Sphingobacteria;Unknown Sphingobacteria order	Bacteroidetes	Sphingobacteria	unknown	unknown
OTU.548	-3.8105727502979	0.107462276942479	0.483404914824163	Cellular organisms;Bacteria;Proteobacteria;Unknown Proteobacteria class	Proteobacteria	unknown	unknown	unknown
OTU.461	-3.26710207235021	0.107497501777197	0.483404914824163	Cellular organisms;Bacteria;Proteobacteria;Gammaproteobacteria;Xanthomonadales;Unknown Xanthomonadales family	Proteobacteria	Gammaproteobacteria	Xanthomonadales	unknown
OTU.150	-4.34817435608114	0.109523726669964	0.490991814916744	Cellular organisms;Bacteria;Bacteroidetes;Sphingobacteria;Unknown Sphingobacteria order	Bacteroidetes	Sphingobacteria	unknown	unknown
OTU.416	-1.54021024887443	0.110088000236486	0.491998223279109	Cellular organisms;Bacteria;Proteobacteria;Alphaproteobacteria;Rickettsiales;Unknown Rickettsiales family	Proteobacteria	Alphaproteobacteria	Rickettsiales	unknown
[truncated: 1,124 more rows]

## Sheet: High (316 nM)
OTU	Regression coefficient (log2)	p-value	FDR	Annotation	Phylum	Class	Order	Family
[truncated: 1,463 more rows]

[truncated: 1 more sheets: Regression]
